# Supplementary material for: Postoperative Organ Dysfunction Risk Stratification Using Extracellular Vesicle-Derived circRNAs in Pediatric Congenital Heart Surgery
Source: Cells. 2024 Aug 25;13(17):1417. doi: 10.3390/cells13171417 (PMC11394075; doi:10.3390/cells13171417)
Supplement: Supplementary file 1 [file cells-13-01417-s001.zip]

Archive with 6 entries (6 files):
- Figure S1.pdf
- Figure S2.pdf
- Table S1.pdf
- Table S2.xlsx
- Table S3.pdf
- Table S4.xlsx
