# Supplementary material for: Postoperative Organ Dysfunction Risk Stratification Using Extracellular Vesicle-Derived circRNAs in Pediatric Congenital Heart Surgery
Source: Cells. 2024 Aug 25;13(17):1417. doi: 10.3390/cells13171417 (PMC11394075; doi:10.3390/cells13171417)
Supplement: Supplementary file 1 [file cells-13-01417-s001.zip › Table S2.xlsx]

## Sheet: pre-surgury
Differentiallyexpressed circRNA between OD and NOD at pre-surgery
ID	Position	Transcript	Gene	baseMean	log2FoldChange	lfcSE	stat	pvalue	padj
hsa_circ_0085137	chr8:101716524-101725409-	NM_002568	PABPC1	19.7412	3.22894	0.484843	6.65977	2.74258e-11	1.51391e-08
hsa_circ_0085138	chr8:101716524-101730116-	NM_002568	PABPC1	22.5381	2.6661	0.400203	6.66186	2.70384e-11	1.51391e-08
hsa_circ_0085139	chr8:101716524-101730508-	NM_002568	PABPC1	22.911	2.54017	0.380663	6.673	2.50622e-11	1.51391e-08
hsa_circ_0085140	chr8:101716524-101734315-	NM_002568	PABPC1	24.5503	2.45879	0.372631	6.59845	4.15466e-11	1.72003e-08
hsa_circ_0089761	chrM:7586-15888-	None	None	3787.55	2.6761	0.426478	6.27488	3.49894e-10	1.15885e-07
hsa_circ_0009567	chr1:8422742-8617582-	NM_012102	RERE	13.4481	5.00396	0.846806	5.90922	3.43738e-09	9.48716e-07
hsa_circ_0085133	chr8:101716524-101717901-	NM_002568	PABPC1	12.1236	3.08439	0.54561	5.65311	1.57569e-08	3.72763e-06
hsa_circ_0085142	chr8:101717153-101717901-	NM_002568	PABPC1	11.9636	3.06207	0.546805	5.59992	2.14449e-08	4.43909e-06
hsa_circ_0009561	chr1:8412463-8424898-	NM_012102	RERE	30.9467	2.36295	0.430085	5.49415	3.92604e-08	5.91047e-06
hsa_circ_0009562	chr1:8412463-8426034-	NM_012102	RERE	30.9467	2.36295	0.430085	5.49415	3.92604e-08	5.91047e-06
hsa_circ_0009563	chr1:8412463-8483747-	NM_001042682	RERE	30.9467	2.36295	0.430085	5.49415	3.92604e-08	5.91047e-06
hsa_circ_0026885	chr12:56552044-56555366+	NM_021019	MYL6	11.2769	2.93741	0.537574	5.46419	4.65026e-08	6.41736e-06
hsa_circ_0026888	chr12:56552467-56555366+	NM_021019	MYL6	9.09051	3.26058	0.602134	5.41504	6.12747e-08	6.76473e-06
hsa_circ_0026892	chr12:56553370-56555366+	NM_021019	MYL6	9.09051	3.26058	0.602134	5.41504	6.12747e-08	6.76473e-06
hsa_circ_0116102	chr21:43954807-43995025+	ENST00000352133.2	SLC37A1	418.711	2.20267	0.405409	5.43321	5.53506e-08	6.76473e-06
hsa_circ_0085134	chr8:101716524-101719033-	NM_002568	PABPC1	12.3474	2.88383	0.538914	5.35118	8.73802e-08	8.03898e-06
hsa_circ_0085135	chr8:101716524-101719225-	NM_002568	PABPC1	12.3474	2.88383	0.538914	5.35118	8.73802e-08	8.03898e-06
hsa_circ_0085136	chr8:101716524-101721451-	NM_002568	PABPC1	12.3474	2.88383	0.538914	5.35118	8.73802e-08	8.03898e-06
hsa_circ_0085143	chr8:101717153-101719225-	NM_002568	PABPC1	12.1875	2.86151	0.540128	5.29784	1.17182e-07	9.70268e-06
hsa_circ_0074310	chr5:140894587-140960450-	NM_005219	DIAPH1	18.0706	2.31514	0.436884	5.29921	1.16304e-07	9.70268e-06
hsa_circ_0033033	chr14:93703895-93730339-	NM_001002860	BTBD7	22.0892	2.10066	0.398425	5.2724	1.34649e-07	1.0618e-05
hsa_circ_0082100	chr7:127220681-127225654-	NM_024523	GCC1	129.642	3.44783	0.655338	5.26114	1.43162e-07	1.07762e-05
hsa_circ_0026890	chr12:56552685-56555366+	NM_021019	MYL6	9.43197	2.94567	0.565154	5.21215	1.86666e-07	1.344e-05
hsa_circ_0022651	chr11:63974151-63979219+	NM_178443	FERMT3	43.0866	2.25303	0.433602	5.19608	2.03537e-07	1.40441e-05
hsa_circ_0085131	chr8:101715143-101719033-	NM_002568	PABPC1	13.47	2.70803	0.529589	5.11346	3.16314e-07	2.09526e-05
hsa_circ_0074312	chr5:140894587-140966764-	NM_005219	DIAPH1	20.9303	2.29148	0.454008	5.04724	4.48241e-07	2.85495e-05
hsa_circ_0009564	chr1:8415478-8684439-	NM_012102	RERE	27.8991	2.48107	0.493907	5.02336	5.07747e-07	2.89941e-05
hsa_circ_0009565	chr1:8416159-8684439-	NM_012102	RERE	27.8991	2.48107	0.493907	5.02336	5.07747e-07	2.89941e-05
hsa_circ_0009566	chr1:8418255-8674745-	NM_012102	RERE	27.8991	2.48107	0.493907	5.02336	5.07747e-07	2.89941e-05
hsa_circ_0119363	chr2:234184371-234184609+	NR_003008	SCARNA5	16.8132	2.96305	0.595843	4.97287	6.59676e-07	3.64141e-05
hsa_circ_0118404	chr2:191763842-191789319+	ENST00000320717.3	GLS	8.06943	3.45078	0.698187	4.94249	7.71304e-07	4.12025e-05
hsa_circ_0009568	chr1:8422742-8674745-	NM_012102	RERE	13.9704	3.99187	0.811328	4.92016	8.64725e-07	4.47495e-05
hsa_circ_0027723	chr12:94562928-94648664+	NM_005761	PLXNC1	22.1317	2.30921	0.476065	4.85062	1.23079e-06	5.66162e-05
hsa_circ_0027724	chr12:94562928-94649072+	NM_005761	PLXNC1	22.1317	2.30921	0.476065	4.85062	1.23079e-06	5.66162e-05
hsa_circ_0027725	chr12:94562928-94653151+	NM_005761	PLXNC1	22.1317	2.30921	0.476065	4.85062	1.23079e-06	5.66162e-05
hsa_circ_0074311	chr5:140894587-140963182-	NM_005219	DIAPH1	20.3854	2.30702	0.474487	4.86213	1.16128e-06	5.66162e-05
hsa_circ_0079447	chr7:11581045-11871824-	NM_015204	THSD7A	7.5873	2.83506	0.593105	4.78003	1.7527e-06	7.84452e-05
hsa_circ_0079446	chr7:11581045-11676588-	NM_015204	THSD7A	7.2515	3.38123	0.714361	4.73323	2.20975e-06	9.62986e-05
hsa_circ_0018924	chr10:78943178-79163781-	NM_001014797	KCNMA1	12.3677	3.19349	0.677686	4.71234	2.44891e-06	0.000100929
hsa_circ_0099516	chr12:94603365-94676177+	NM_005761	PLXNC1	22.3497	2.27356	0.482721	4.7099	2.47842e-06	0.000100929
hsa_circ_0033032	chr14:93703895-93715000-	NM_001002860	BTBD7	18.6549	1.90917	0.405498	4.70822	2.49884e-06	0.000100929
hsa_circ_0079443	chr7:11485687-11676588-	NM_015204	THSD7A	8.52105	3.09487	0.661377	4.67944	2.87661e-06	0.000113421
hsa_circ_0131133	chr6:155174374-155174628+	ENST00000578669.1	MIR1273C	5.91316	3.39948	0.728974	4.66337	3.1107e-06	0.000119798
hsa_circ_0027726	chr12:94575221-94642188+	NM_005761	PLXNC1	21.3364	2.27482	0.492918	4.61501	3.93078e-06	0.000144653
hsa_circ_0099515	chr12:94603365-94642188+	NM_005761	PLXNC1	21.3364	2.27482	0.492918	4.61501	3.93078e-06	0.000144653
hsa_circ_0099505	chr12:94562928-94603480+	NM_005761	PLXNC1	19.7201	2.39114	0.518996	4.60724	4.08041e-06	0.000146895
hsa_circ_0042030	chr17:8383427-8438819-	NM_005964	MYH10	17.0221	1.96543	0.441588	4.45083	8.55377e-06	0.000301384
hsa_circ_0003276	chr1:40872407-40875507+	NM_022733	SMAP2	10.5245	3.21396	0.725122	4.4323	9.3233e-06	0.000308788
hsa_circ_0011900	chr1:40874324-40875507+	NM_022733	SMAP2	10.5245	3.21396	0.725122	4.4323	9.3233e-06	0.000308788
hsa_circ_0068664	chr3:196533449-196559518+	NM_002577	PAK2	13.5729	2.72641	0.614596	4.4361	9.16026e-06	0.000308788
hsa_circ_0099508	chr12:94575221-94603480+	NM_005761	PLXNC1	19.3142	2.35681	0.53344	4.41814	9.9552e-06	0.000323251
hsa_circ_0011898	chr1:40872407-40882768+	NM_022733	SMAP2	11.3122	2.83702	0.644962	4.39874	1.08881e-05	0.000333902
hsa_circ_0113346	chr1:40872407-40887786+	NM_022733	SMAP2	11.3122	2.83702	0.644962	4.39874	1.08881e-05	0.000333902
hsa_circ_0069503	chr4:39824482-39979576-	NM_001100399	PDS5A	26.6722	-1.77562	0.402978	-4.40626	1.05173e-05	0.000333902
hsa_circ_0027722	chr12:94562928-94613939+	NM_005761	PLXNC1	19.9287	2.31386	0.529193	4.37243	1.22871e-05	0.000363347
hsa_circ_0099506	chr12:94562928-94621011+	NM_005761	PLXNC1	19.9287	2.31386	0.529193	4.37243	1.22871e-05	0.000363347
hsa_circ_0044801	chr17:57075560-57093160-	NM_015294	TRIM37	26.4723	2.70142	0.623549	4.33233	1.4754e-05	0.000414111
hsa_circ_0133743	chr7:154767405-154768041-	ENST00000473219.1	PAXIP1	12.8426	2.6688	0.615179	4.33825	1.43621e-05	0.000414111
hsa_circ_0059101	chr2:242498869-242513553+	NM_032515	BOK	38.4487	2.17986	0.503137	4.33254	1.47398e-05	0.000414111
hsa_circ_0042033	chr17:8396093-8413267-	NM_005964	MYH10	12.7127	1.88892	0.439474	4.29814	1.72239e-05	0.00047538
hsa_circ_0042029	chr17:8380193-8424603-	NM_005964	MYH10	17.3002	1.86664	0.43562	4.28502	1.82721e-05	0.000496042
hsa_circ_0083074	chr7:154754030-154775042-	NM_007349	PAXIP1	13.0309	2.55576	0.601116	4.25169	2.1216e-05	0.000540518
hsa_circ_0083075	chr7:154755380-154775042-	NM_007349	PAXIP1	13.0309	2.55576	0.601116	4.25169	2.1216e-05	0.000540518
hsa_circ_0083076	chr7:154767405-154790494-	NM_007349	PAXIP1	13.0309	2.55576	0.601116	4.25169	2.1216e-05	0.000540518
hsa_circ_0085162	chr8:101724589-101730508-	NM_002568	PABPC1	10.0086	2.30247	0.541049	4.25556	2.08526e-05	0.000540518
hsa_circ_0079442	chr7:11464322-11633129-	NM_015204	THSD7A	8.1847	2.92048	0.688858	4.2396	2.2392e-05	0.000561834
hsa_circ_0132665	chr6:90556280-90581107+	ENST00000551025.1	CASP8AP2	14.5813	2.40136	0.571321	4.20317	2.632e-05	0.000610813
hsa_circ_0077382	chr6:90556280-90584155+	NM_012115	CASP8AP2	14.6559	2.36333	0.561377	4.20988	2.55503e-05	0.000610813
hsa_circ_0099509	chr12:94575221-94613939+	NM_005761	PLXNC1	19.5228	2.27936	0.54336	4.19494	2.72948e-05	0.000610813
hsa_circ_0099510	chr12:94575221-94621011+	NM_005761	PLXNC1	19.5228	2.27936	0.54336	4.19494	2.72948e-05	0.000610813
hsa_circ_0099511	chr12:94603365-94613939+	NM_005761	PLXNC1	19.5228	2.27936	0.54336	4.19494	2.72948e-05	0.000610813
hsa_circ_0099512	chr12:94603365-94618091+	NM_005761	PLXNC1	19.5228	2.27936	0.54336	4.19494	2.72948e-05	0.000610813
hsa_circ_0099513	chr12:94603365-94621011+	NM_005761	PLXNC1	19.5228	2.27936	0.54336	4.19494	2.72948e-05	0.000610813
hsa_circ_0099514	chr12:94603365-94637801+	NM_005761	PLXNC1	19.5228	2.27936	0.54336	4.19494	2.72948e-05	0.000610813
hsa_circ_0085153	chr8:101719114-101734220-	NM_002568	PABPC1	12.0537	2.18371	0.523534	4.17109	3.03152e-05	0.000669359
hsa_circ_0041912	chr17:7475601-7482324+	NR_037926	SENP3-EIF4A1	13.0789	1.84498	0.442918	4.16551	3.10654e-05	0.000676899
hsa_circ_0085158	chr8:101721360-101730116-	NM_002568	PABPC1	10.1906	2.4372	0.58582	4.16033	3.17794e-05	0.000683463
hsa_circ_0085161	chr8:101721360-101734315-	NM_002568	PABPC1	12.2029	2.10291	0.507091	4.147	3.36854e-05	0.000715168
hsa_circ_0085160	chr8:101721360-101733847-	NM_002568	PABPC1	11.8507	2.15474	0.524631	4.10716	4.00556e-05	0.000839646
hsa_circ_0051744	chr19:48835145-48846708-	NM_018273	TMEM143	9.83663	2.2664	0.553323	4.09597	4.20403e-05	0.000859491
hsa_circ_0051745	chr19:48835145-48848611-	NM_018273	TMEM143	9.83663	2.2664	0.553323	4.09597	4.20403e-05	0.000859491
hsa_circ_0035325	chr15:52613555-52702673-	NM_000259	MYO5A	5.92446	3.40616	0.838283	4.06326	4.8393e-05	0.00096378
hsa_circ_0089892	chrX:12994364-12994480+	NM_021109	TMSB4X	48.5952	2.49373	0.613746	4.06313	4.84184e-05	0.00096378
hsa_circ_0085159	chr8:101721360-101730508-	NM_002568	PABPC1	10.5636	2.20342	0.542597	4.06088	4.88874e-05	0.00096378
hsa_circ_0046914	chr18:10696071-11066221-	NM_022068	PIEZO2	13.4497	1.9678	0.485257	4.05518	5.00962e-05	0.000975993
hsa_circ_0041920	chr17:7478436-7482324+	NR_037926	SENP3-EIF4A1	10.2944	2.38031	0.591925	4.02129	5.78793e-05	0.0011017
hsa_circ_0041922	chr17:7479841-7482324+	NR_037926	SENP3-EIF4A1	10.2944	2.38031	0.591925	4.02129	5.78793e-05	0.0011017
hsa_circ_0022626	chr11:63766029-63919865-	NM_014067	MACROD1	11.7045	3.09214	0.770961	4.01076	6.05247e-05	0.00113896
hsa_circ_0123216	chr3:196210640-196215554-	ENST00000318037.3	RNF168	8.61351	3.35716	0.8401	3.99615	6.43823e-05	0.00117162
hsa_circ_0123217	chr3:196214269-196215554-	ENST00000318037.3	RNF168	8.61351	3.35716	0.8401	3.99615	6.43823e-05	0.00117162
hsa_circ_0083071	chr7:154735858-154790494-	NM_007349	PAXIP1	14.0075	2.46197	0.616034	3.99648	6.42911e-05	0.00117162
hsa_circ_0085151	chr8:101718878-101734315-	NM_002568	PABPC1	12.4267	1.98876	0.498324	3.99089	6.58252e-05	0.00118485
hsa_circ_0011899	chr1:40872407-40888998+	NM_022733	SMAP2	13.9259	2.33168	0.585536	3.98213	6.83011e-05	0.00119165
hsa_circ_0085149	chr8:101718878-101730116-	NM_002568	PABPC1	10.4145	2.27782	0.57204	3.98192	6.83617e-05	0.00119165
hsa_circ_0074309	chr5:140894587-140958192-	NM_005219	DIAPH1	13.5861	1.98422	0.498092	3.98364	6.78672e-05	0.00119165
hsa_circ_0074314	chr5:140905604-140963182-	NM_005219	DIAPH1	12.2983	2.21758	0.559124	3.96617	7.30373e-05	0.00125989
hsa_circ_0035328	chr15:52620048-52699596-	NM_000259	MYO5A	5.85493	3.58395	0.904553	3.96212	7.42883e-05	0.00126826
hsa_circ_0085150	chr8:101718878-101730508-	NM_002568	PABPC1	10.7875	2.0661	0.525088	3.93476	8.32807e-05	0.00140727
hsa_circ_0053890	chr2:33335648-33500157+	NM_206943	LTBP1	5.92001	2.50252	0.636657	3.93072	8.46933e-05	0.00141669
hsa_circ_0064049	chr3:4687070-4777038+	NM_001168272	ITPR1	3.77064	-4.71526	1.21676	-3.87526	0.00010651	0.0017638
hsa_circ_0085882	chr8:144898546-144899952-	NM_078480	PUF60	7.28856	3.036	0.785514	3.86498	0.000111097	0.00178618
hsa_circ_0085883	chr8:144898546-144900245-	NM_078480	PUF60	7.28856	3.036	0.785514	3.86498	0.000111097	0.00178618
hsa_circ_0085887	chr8:144899079-144900245-	NM_078480	PUF60	7.28856	3.036	0.785514	3.86498	0.000111097	0.00178618
hsa_circ_0068684	chr3:196793574-196846401-	NM_004087	DLG1	6.00806	3.3438	0.867981	3.85239	0.000116972	0.00181033
hsa_circ_0068685	chr3:196796089-196846401-	NM_004087	DLG1	6.00806	3.3438	0.867981	3.85239	0.000116972	0.00181033
hsa_circ_0123236	chr3:196786759-196846401-	ENST00000346964.2	DLG1	6.00806	3.3438	0.867981	3.85239	0.000116972	0.00181033
hsa_circ_0123238	chr3:196792146-196846401-	ENST00000346964.2	DLG1	6.00806	3.3438	0.867981	3.85239	0.000116972	0.00181033
hsa_circ_0107813	chr17:8397050-8398559-	ENST00000360416.3	MYH10	10.0529	2.01239	0.523342	3.84527	0.000120421	0.00184645
hsa_circ_0064046	chr3:4681067-4741625+	NM_001099952	ITPR1	3.63098	-4.66047	1.21614	-3.8322	0.000127002	0.00192949
hsa_circ_0053893	chr2:33359859-33498848+	NM_206943	LTBP1	5.73532	2.44964	0.643791	3.80503	0.000141789	0.00213457
hsa_circ_0026886	chr12:56552145-56553932+	NM_021019	MYL6	8.44402	2.67235	0.710393	3.76179	0.000168705	0.00247234
hsa_circ_0018150	chr10:33200375-33218972-	NM_002211	ITGB1	9.47153	2.25087	0.598195	3.76277	0.000168041	0.00247234
hsa_circ_0046912	chr18:10682100-11066221-	NM_022068	PIEZO2	13.8473	1.80157	0.478661	3.76378	0.000167366	0.00247234
hsa_circ_0079874	chr7:36447342-36493400+	NM_018685	ANLN	13.1996	1.79749	0.479116	3.75167	0.000175661	0.00255171
hsa_circ_0063648	chr22:42979726-42981974-	NM_032311	POLDIP3	14.8713	3.08163	0.829336	3.71578	0.000202576	0.00266243
hsa_circ_0063649	chr22:42979726-42991620-	NM_032311	POLDIP3	14.8713	3.08163	0.829336	3.71578	0.000202576	0.00266243
hsa_circ_0026887	chr12:56552467-56554104+	NM_021019	MYL6	7.0393	3.02886	0.811494	3.73245	0.000189627	0.00266243
hsa_circ_0026891	chr12:56553370-56554579+	NM_021019	MYL6	7.0393	3.02886	0.811494	3.73245	0.000189627	0.00266243
hsa_circ_0073945	chr5:133873678-133914463+	NM_015288	PHF15	5.09412	2.87415	0.770974	3.72795	0.00019304	0.00266243
hsa_circ_0072740	chr5:65474546-65476714+	NM_139168	SREK1	9.26336	2.79314	0.748967	3.72932	0.000191998	0.00266243
hsa_circ_0003687	chrX:12995025-12995153+	NM_021109	TMSB4X	46.8147	2.71917	0.729598	3.72695	0.000193814	0.00266243
hsa_circ_0089474	chr9:138706942-138774924-	NM_015447	CAMSAP1	5.53799	2.39935	0.645672	3.71605	0.000202365	0.00266243
hsa_circ_0089475	chr9:138707735-138774924-	NM_015447	CAMSAP1	5.53799	2.39935	0.645672	3.71605	0.000202365	0.00266243
hsa_circ_0089476	chr9:138709822-138774924-	NM_015447	CAMSAP1	5.53799	2.39935	0.645672	3.71605	0.000202365	0.00266243
hsa_circ_0051743	chr19:48835145-48837066-	NM_018273	TMEM143	9.57409	2.28323	0.613091	3.72414	0.000195984	0.00266243
hsa_circ_0074574	chr5:150399998-150408554+	NM_002084	GPX3	13.5996	1.9474	0.523088	3.72288	0.000196962	0.00266243
hsa_circ_0074321	chr5:140954533-140963182-	NM_005219	DIAPH1	9.09617	2.80438	0.755174	3.71356	0.000204367	0.00266482
hsa_circ_0053889	chr2:33245975-33505225+	NM_206943	LTBP1	6.35802	2.2725	0.612313	3.71135	0.00020616	0.0026672
hsa_circ_0103190	chr15:25304301-25304865+	ENST00000549804.2	SNHG14	7.29178	3.52764	0.951945	3.70572	0.000210788	0.00268512
hsa_circ_0103191	chr15:25304301-25310002+	ENST00000549804.2	SNHG14	7.29178	3.52764	0.951945	3.70572	0.000210788	0.00268512
hsa_circ_0064043	chr3:4562707-4726890+	NM_001099952	ITPR1	3.2579	-4.50436	1.21996	-3.69222	0.000222309	0.00281026
hsa_circ_0022627	chr11:63767001-63919865-	NM_014067	MACROD1	9.42984	3.14161	0.853866	3.67928	0.000233896	0.00293434
hsa_circ_0074315	chr5:140908019-140963182-	NM_005219	DIAPH1	11.6405	2.21343	0.603147	3.66981	0.000242734	0.00302231
hsa_circ_0046917	chr18:10701986-10857209-	NM_022068	PIEZO2	12.1214	1.93852	0.53211	3.64307	0.000269404	0.00328039
hsa_circ_0046918	chr18:10704391-10855564-	NM_022068	PIEZO2	12.1214	1.93852	0.53211	3.64307	0.000269404	0.00328039
hsa_circ_0046919	chr18:10704391-11066221-	NM_022068	PIEZO2	12.1214	1.93852	0.53211	3.64307	0.000269404	0.00328039
hsa_circ_0085884	chr8:144898546-144900455-	NM_078480	PUF60	7.6604	2.57213	0.708707	3.62933	0.00028416	0.00343481
hsa_circ_0057548	chr2:192699031-192701443-	NM_004657	SDPR	24.9922	2.62167	0.724899	3.6166	0.000298503	0.00355626
hsa_circ_0026889	chr12:56552685-56553932+	NM_021019	MYL6	6.59907	2.61208	0.721974	3.61797	0.000296919	0.00355626
hsa_circ_0063224	chr22:38054736-38062939+	NM_020315	PDXP	8.07656	2.64252	0.732352	3.60827	0.000308243	0.00364607
hsa_circ_0053894	chr2:33359859-33518349+	NM_206943	LTBP1	6.45401	2.18174	0.6067	3.59608	0.000323047	0.00376736
hsa_circ_0053895	chr2:33359859-33525640+	NM_206943	LTBP1	6.45401	2.18174	0.6067	3.59608	0.000323047	0.00376736
hsa_circ_0003416	chrX:12995025-12995149+	NM_021109	TMSB4X	44.2431	2.62147	0.730848	3.58689	0.000334642	0.0038753
hsa_circ_0085881	chr8:144898546-144899315-	NM_078480	PUF60	6.67867	2.88102	0.803954	3.58356	0.000338938	0.00388976
hsa_circ_0074304	chr5:140894587-140908149-	NM_005219	DIAPH1	8.94817	2.47824	0.691801	3.58229	0.000340589	0.00388976
hsa_circ_0073947	chr5:133887741-133902270+	NM_015288	PHF15	4.89082	2.79743	0.783463	3.57059	0.000356175	0.00397619
hsa_circ_0073948	chr5:133887741-133909452+	NM_015288	PHF15	4.89082	2.79743	0.783463	3.57059	0.000356175	0.00397619
hsa_circ_0016530	chr1:222800916-222806591+	NM_198551	MIA3	6.56221	2.53243	0.710246	3.56556	0.00036308	0.00397619
hsa_circ_0065498	chr3:48725435-48730612-	NM_016291	IP6K2	15.3273	2.32077	0.651244	3.5636	0.000365809	0.00397619
hsa_circ_0065499	chr3:48725435-48732851-	NM_001005909	IP6K2	15.3273	2.32077	0.651244	3.5636	0.000365809	0.00397619
hsa_circ_0065500	chr3:48725435-48754920-	NM_016291	IP6K2	15.3273	2.32077	0.651244	3.5636	0.000365809	0.00397619
hsa_circ_0041927	chr17:7480373-7482324+	NR_037926	SENP3-EIF4A1	9.08858	2.16188	0.606846	3.56248	0.000367365	0.00397619
hsa_circ_0041932	chr17:7480661-7482324+	NR_037926	SENP3-EIF4A1	9.08858	2.16188	0.606846	3.56248	0.000367365	0.00397619
hsa_circ_0074322	chr5:140956322-140998622-	NM_005219	DIAPH1	8.46583	2.6679	0.750015	3.55712	0.000374939	0.00403181
hsa_circ_0064048	chr3:4685819-4810448+	NM_001168272	ITPR1	4.55146	-4.20481	1.19423	-3.52093	0.000430044	0.00459453
hsa_circ_0074303	chr5:140894587-140907264-	NM_005219	DIAPH1	8.74487	2.43494	0.694972	3.50365	0.000458928	0.0048717
hsa_circ_0064054	chr3:4693806-4777038+	NM_001168272	ITPR1	3.23582	-4.48971	1.2824	-3.50103	0.000463462	0.00488849
hsa_circ_0022280	chr11:61077766-61094365-	NM_001923	DDB1	4.0241	3.10475	0.890833	3.48522	0.000491729	0.0050894
hsa_circ_0022289	chr11:61079255-61097056-	NM_001923	DDB1	4.0241	3.10475	0.890833	3.48522	0.000491729	0.0050894
hsa_circ_0022291	chr11:61079460-61094365-	NM_001923	DDB1	4.0241	3.10475	0.890833	3.48522	0.000491729	0.0050894
hsa_circ_0020347	chr10:126681263-126799662-	NM_001083914	CTBP2	7.53205	3.59056	1.03558	3.46721	0.000525882	0.00532279
hsa_circ_0020348	chr10:126681263-126849624-	NM_001083914	CTBP2	7.53205	3.59056	1.03558	3.46721	0.000525882	0.00532279
hsa_circ_0020349	chr10:126681770-126849624-	NM_001083914	CTBP2	7.53205	3.59056	1.03558	3.46721	0.000525882	0.00532279
hsa_circ_0057924	chr2:207024682-207027653+	NM_021121	EEF1B2	7.73943	2.23966	0.646587	3.46382	0.000532571	0.00532279
hsa_circ_0002735	chr2:33359859-33540336+	NM_206943	LTBP1	6.55001	2.09593	0.60518	3.46331	0.000533565	0.00532279
hsa_circ_0029775	chr13:25478063-25487229-	NM_018451	CENPJ	9.08859	-3.44257	0.993501	-3.46509	0.000530061	0.00532279
hsa_circ_0074317	chr5:140915621-140966764-	NM_005219	DIAPH1	10.0178	2.42759	0.703591	3.45028	0.000559999	0.00551999
hsa_circ_0074318	chr5:140915621-140967817-	NM_005219	DIAPH1	10.0178	2.42759	0.703591	3.45028	0.000559999	0.00551999
hsa_circ_0016529	chr1:222794500-222827821+	NM_198551	MIA3	7.92568	2.26763	0.658282	3.44477	0.000571546	0.00560047
hsa_circ_0068681	chr3:196778447-196846401-	NM_004087	DLG1	6.21665	2.9105	0.852076	3.41578	0.000636007	0.00619546
hsa_circ_0064053	chr3:4693806-4735425+	NM_001099952	ITPR1	3.02664	-4.39206	1.28754	-3.41119	0.000646809	0.00622741
hsa_circ_0123894	chr3:4693806-4753552+	ENST00000354582.6	ITPR1	3.02664	-4.39206	1.28754	-3.41119	0.000646809	0.00622741
hsa_circ_0026578	chr12:53662082-53666641+	NM_012291	ESPL1	6.19198	2.92383	0.861041	3.39569	0.000684562	0.0065528
hsa_circ_0062291	chr22:20079391-20094921+	NM_022720	DGCR8	21.5762	4.06593	1.203	3.37982	0.000725334	0.00690317
hsa_circ_0007435	chr4:91759834-91759958-	NM_001145065	FAM190A	33.6836	2.57075	0.764336	3.36338	0.000769948	0.00728591
hsa_circ_0118405	chr2:191765289-191778090+	ENST00000320717.3	GLS	10.1005	1.88396	0.560876	3.35897	0.000782332	0.00736104
hsa_circ_0076985	chr6:74227752-74227987-	NM_001402	EEF1A1	6.45028	3.42856	1.02223	3.35401	0.000796507	0.00745207
hsa_circ_0085795	chr8:142437895-142441620+	NM_032611	PTP4A3	18.5553	2.04834	0.614356	3.33412	0.000855687	0.00794799
hsa_circ_0100099	chr13:25473556-25487229-	NM_018451	CENPJ	9.50976	-3.13614	0.940933	-3.33301	0.000859112	0.00794799
hsa_circ_0127018	chr4:79359723-79410234+	NM_025074	FRAS1	6.31435	-3.91054	1.17523	-3.32746	0.00087641	0.00806297
hsa_circ_0058422	chr2:222291183-222365892-	NM_004438	EPHA4	4.78793	3.05319	0.918037	3.32578	0.000881705	0.00806687
hsa_circ_0058822	chr2:238244777-238322850-	NM_004369	COL6A3	8.57381	1.6997	0.511985	3.31983	0.000900738	0.00819573
hsa_circ_0076183	chr6:36168073-36177692+	NM_015695	BRPF3	16.4909	2.31405	0.699323	3.30898	0.000936366	0.00847335
hsa_circ_0000773	chr17:42163939-42165064-	NM_005474	HDAC5	7.95788	2.1928	0.66591	3.29294	0.000991461	0.00887492
hsa_circ_0006255	chr17:42161922-42165064-	NM_001015053	HDAC5	7.95788	2.1928	0.66591	3.29294	0.000991461	0.00887492
hsa_circ_0062292	chr22:20082235-20082318+	NM_022720	DGCR8	20.0763	5.27685	1.61017	3.2772	0.00104841	0.00933427
hsa_circ_0074316	chr5:140915621-140963182-	NM_005219	DIAPH1	9.47283	2.47359	0.759344	3.25753	0.00112386	0.0097893
hsa_circ_0074319	chr5:140951492-140963182-	NM_005219	DIAPH1	9.47283	2.47359	0.759344	3.25753	0.00112386	0.0097893
hsa_circ_0074320	chr5:140953058-140963182-	NM_005219	DIAPH1	9.47283	2.47359	0.759344	3.25753	0.00112386	0.0097893
hsa_circ_0018148	chr10:33199150-33221528-	NM_002211	ITGB1	10.1508	1.99096	0.6115	3.25586	0.00113051	0.0097893
hsa_circ_0064055	chr3:4693806-4810448+	NM_001168272	ITPR1	4.01665	-4.01188	1.23263	-3.25473	0.00113499	0.0097893
hsa_circ_0064058	chr3:4699807-4810448+	NM_001168272	ITPR1	4.01665	-4.01188	1.23263	-3.25473	0.00113499	0.0097893
hsa_circ_0020660	chr11:532241-535550-	NM_176795	HRAS	4.88709	3.2054	0.991986	3.2313	0.00123229	0.0105734
hsa_circ_0063650	chr22:42979726-42999166-	NM_032311	POLDIP3	16.0899	2.73502	0.848226	3.22439	0.0012624	0.0107759
hsa_circ_0022290	chr11:61079255-61099163-	NM_001923	DDB1	4.34694	2.85505	0.893019	3.19708	0.00138827	0.0117294
hsa_circ_0053892	chr2:33359859-33482578+	NM_206943	LTBP1	5.02125	2.22228	0.694857	3.19819	0.00138293	0.0117294
hsa_circ_0071134	chr4:151185810-151770727-	NM_006726	LRBA	6.06277	2.81199	0.879987	3.19549	0.00139592	0.0117342
hsa_circ_0065411	chr3:48610103-48631129-	NM_000094	COL7A1	8.49214	1.79069	0.561427	3.18954	0.00142501	0.0118401
hsa_circ_0064987	chr3:42662920-42684088+	NM_005385	NKTR	33.0592	-1.4993	0.470641	-3.18566	0.00144426	0.0118401
hsa_circ_0064990	chr3:42675071-42681242+	NM_005385	NKTR	33.0592	-1.4993	0.470641	-3.18566	0.00144426	0.0118401
hsa_circ_0064991	chr3:42675071-42684887+	NM_005385	NKTR	33.0592	-1.4993	0.470641	-3.18566	0.00144426	0.0118401
hsa_circ_0123809	chr3:42674092-42681242+	ENST00000232978.8	NKTR	33.0592	-1.4993	0.470641	-3.18566	0.00144426	0.0118401
hsa_circ_0035724	chr15:63947940-63970564-	NM_003922	HERC1	4.05947	3.20923	1.01196	3.17131	0.00151752	0.0123794
hsa_circ_0057923	chr2:207024317-207026196+	NM_001959	EEF1B2	4.79431	3.30785	1.04403	3.16836	0.00153301	0.0124444
hsa_circ_0007357	chr1:44385603-44386600+	NM_174963	ST3GAL3	6.42199	-3.93083	1.24581	-3.15523	0.00160371	0.0129549
hsa_circ_0063651	chr22:42979726-43010962-	NM_032311	POLDIP3	16.1822	2.68452	0.853569	3.14505	0.00166056	0.0133108
hsa_circ_0053897	chr2:33359859-33585846+	NM_206943	LTBP1	7.43287	1.77741	0.565247	3.14448	0.00166385	0.0133108
hsa_circ_0008368	chr1:154145383-154145677-	NM_152263	TPM3	5.67439	2.54857	0.812341	3.13731	0.00170504	0.0135747
hsa_circ_0047069	chr18:19029470-19065714+	NM_001142966	GREB1L	5.44841	2.12032	0.676616	3.13371	0.00172609	0.0136766
hsa_circ_0046913	chr18:10696071-10762623-	NM_022068	PIEZO2	5.40103	2.23131	0.713066	3.12917	0.00175299	0.0138236
hsa_circ_0053896	chr2:33359859-33568030+	NM_206943	LTBP1	6.827	1.86552	0.597426	3.12259	0.00179265	0.0140693
hsa_circ_0090913	chrX:65393430-65428088+	NM_138737	HEPH	4.19514	2.70944	0.869052	3.1177	0.00182271	0.0142378
hsa_circ_0022434	chr11:62327072-62335000-	NM_001404	EEF1G	5.44057	2.44584	0.79281	3.08503	0.00203532	0.0158239
hsa_circ_0050187	chr19:19129917-19141891-	NM_001017392	SUGP2	3.66387	-3.86801	1.26102	-3.06736	0.0021596	0.0167117
hsa_circ_0064060	chr3:4709060-4810448+	NM_001168272	ITPR1	3.92065	-3.97407	1.29834	-3.06088	0.00220687	0.0169981
hsa_circ_0100097	chr13:25463453-25487229-	NM_018451	CENPJ	10.3737	-2.51051	0.821336	-3.05661	0.00223853	0.0170046
hsa_circ_0100098	chr13:25466780-25487229-	NM_018451	CENPJ	10.3737	-2.51051	0.821336	-3.05661	0.00223853	0.0170046
hsa_circ_0057444	chr2:189929282-189943295-	NM_000393	COL5A2	6.58114	-3.07001	1.0037	-3.05869	0.00222304	0.0170046
hsa_circ_0018498	chr10:70096955-70098983+	NM_012207	HNRNPH3	5.67693	1.96374	0.643006	3.05401	0.00225808	0.0170748
hsa_circ_0042013	chr17:8157483-8168786+	NM_012393	PFAS	2.33177	-4.00513	1.31274	-3.05098	0.00228098	0.0170919
hsa_circ_0042014	chr17:8157483-8168957+	NM_012393	PFAS	2.33177	-4.00513	1.31274	-3.05098	0.00228098	0.0170919
hsa_circ_0055876	chr2:101618690-101622885+	NM_001099693	RPL31	9.38268	2.14678	0.705982	3.04083	0.00235923	0.0175986
hsa_circ_0046916	chr18:10698922-10762623-	NM_022068	PIEZO2	4.97618	2.29392	0.756682	3.03155	0.00243305	0.0180678
hsa_circ_0044022	chr17:42160912-42168860-	NM_001015053	HDAC5	8.42976	1.983	0.655492	3.02521	0.0024846	0.0182057
hsa_circ_0044024	chr17:42162389-42169652-	NM_001015053	HDAC5	8.42976	1.983	0.655492	3.02521	0.0024846	0.0182057
hsa_circ_0025731	chr12:27829360-27840440+	NM_003622	PPFIBP1	4.76682	-4.26009	1.40783	-3.02601	0.00247806	0.0182057
hsa_circ_0123917	chr3:4715885-4733028+	ENST00000302640.8	ITPR1	2.56264	-4.15211	1.37598	-3.01756	0.0025482	0.0185895
hsa_circ_0014322	chr1:153901976-153913082-	NM_014856	DENND4B	4.49459	2.12192	0.707209	3.00041	0.00269615	0.0195825
hsa_circ_0106934	chr17:42163939-42165966-	NM_001015053	HDAC5	8.14987	2.04568	0.687862	2.97397	0.00293969	0.0212582
hsa_circ_0022279	chr11:61077766-61093180-	NM_001923	DDB1	3.33475	2.80395	0.945194	2.96654	0.00301175	0.0213743
hsa_circ_0022287	chr11:61079255-61090566-	NM_001923	DDB1	3.33475	2.80395	0.945194	2.96654	0.00301175	0.0213743
hsa_circ_0022288	chr11:61079255-61093180-	NM_001923	DDB1	3.33475	2.80395	0.945194	2.96654	0.00301175	0.0213743
hsa_circ_0119364	chr2:234184373-234184609+	NR_003008	SCARNA5	7.13024	2.26373	0.764322	2.96175	0.003059	0.0213743
hsa_circ_0119365	chr2:234184373-234184611+	NR_003008	SCARNA5	7.13024	2.26373	0.764322	2.96175	0.003059	0.0213743
hsa_circ_0119366	chr2:234184373-234184617+	NR_003008	SCARNA5	7.13024	2.26373	0.764322	2.96175	0.003059	0.0213743
hsa_circ_0048399	chr19:2271383-2273487+	NM_004152	OAZ1	6.57202	1.88649	0.636657	2.96311	0.00304543	0.0213743
hsa_circ_0042012	chr17:8157483-8168443+	NM_012393	PFAS	2.13978	-3.88622	1.30811	-2.97087	0.00296957	0.0213743
hsa_circ_0026125	chr12:49521566-49523505-	NM_006082	TUBA1B	7.23581	2.12194	0.717849	2.95597	0.00311685	0.0215963
hsa_circ_0026126	chr12:49521566-49525178-	NM_006082	TUBA1B	7.23581	2.12194	0.717849	2.95597	0.00311685	0.0215963
hsa_circ_0071133	chr4:151185810-151729550-	NM_006726	LRBA	5.37341	2.60506	0.882084	2.9533	0.00314395	0.0216932
hsa_circ_0064065	chr3:4718297-4810448+	NM_001168272	ITPR1	3.63888	-3.86035	1.30878	-2.94957	0.00318212	0.0218655
hsa_circ_0116480	chr22:32664274-32669494+	ENST00000434942.1	RP1-90G24.10	5.43619	2.04177	0.69272	2.94747	0.0032039	0.0219242
hsa_circ_0074869	chr5:167880972-167882525+	NM_001161661	WWC1	4.62391	2.08834	0.713182	2.9282	0.00340936	0.0231389
hsa_circ_0074870	chr5:167880972-167887747+	NM_001161661	WWC1	4.62391	2.08834	0.713182	2.9282	0.00340936	0.0231389
hsa_circ_0137462	chr8:9964032-9968237+	NM_001199729	MSRA	7.44476	1.85501	0.635216	2.92027	0.00349724	0.0236385
hsa_circ_0058835	chr2:238274340-238322850-	NM_004369	COL6A3	6.03268	1.77727	0.610658	2.91041	0.00360953	0.0242983
hsa_circ_0065414	chr3:48610748-48626903-	NM_000094	COL7A1	7.27741	1.82348	0.627193	2.90736	0.0036449	0.0244371
hsa_circ_0062293	chr22:20082235-20094921+	NM_022720	DGCR8	21.5016	4.1421	1.43402	2.88845	0.00387146	0.0258514
hsa_circ_0064040	chr3:4536114-4744634+	NM_001099952	ITPR1	3.99553	-3.29001	1.14011	-2.8857	0.00390543	0.0259735
hsa_circ_0022286	chr11:61079255-61089884-	NM_001923	DDB1	3.2331	2.74566	0.957418	2.86777	0.00413373	0.0273818
hsa_circ_0034545	chr15:39887562-39889668+	NM_003246	THBS1	16.8798	2.00153	0.700116	2.85885	0.00425177	0.0280515
hsa_circ_0034544	chr15:39886299-39889668+	NM_003246	THBS1	17.681	2.00226	0.701104	2.85586	0.004292	0.0282045
hsa_circ_0079289	chr7:5751391-5792610-	NM_207111	RNF216	2.33932	-4.01708	1.41175	-2.84547	0.00443464	0.0287991
hsa_circ_0134455	chr7:5751391-5781446-	NM_207111	RNF216	2.33932	-4.01708	1.41175	-2.84547	0.00443464	0.0287991
hsa_circ_0134460	chr7:5764954-5781446-	NM_207111	RNF216	2.33932	-4.01708	1.41175	-2.84547	0.00443464	0.0287991
hsa_circ_0064064	chr3:4718297-4808394+	NM_001168272	ITPR1	3.36076	-3.73788	1.31668	-2.83886	0.00452755	0.0292876
hsa_circ_0007203	chr3:196807921-196846401-	NM_004087	DLG1	4.99334	3.02398	1.06885	2.82918	0.00466682	0.0299545
hsa_circ_0123239	chr3:196802707-196846401-	NM_001098424	DLG1	4.99334	3.02398	1.06885	2.82918	0.00466682	0.0299545
hsa_circ_0060488	chr20:43135467-43150726-	NM_006811	SERINC3	4.33636	2.49937	0.889818	2.80886	0.00497177	0.0317886
hsa_circ_0062353	chr22:21081517-21107468-	NM_058004	PI4KA	11.0588	1.29985	0.463603	2.8038	0.00505046	0.0321675
hsa_circ_0067882	chr3:169694733-169711619+	NM_003262	SEC62	7.70266	1.78461	0.640104	2.788	0.00530353	0.03365
hsa_circ_0062350	chr22:21075585-21147531-	NM_058004	PI4KA	11.6451	1.27521	0.461913	2.76071	0.0057675	0.0364541
hsa_circ_0057443	chr2:189926287-189943295-	NM_000393	COL5A2	6.78444	-2.55115	0.927331	-2.75107	0.00594007	0.0374021
hsa_circ_0007345	chr3:196812450-196846401-	NM_004087	DLG1	4.53432	3.27225	1.1992	2.72869	0.00635855	0.0398855
hsa_circ_0070105	chr4:79158663-79403118+	NM_025074	FRAS1	7.51086	-2.29973	0.847921	-2.71219	0.00668397	0.0417685

## Sheet: -surgury
Differentiallyexpressed circRNA between OD and NOD at post-surgery
ID	Position	Transcript	Gene	baseMean	log2FoldChange	lfcSE	stat	pvalue	padj
hsa_circ_0064990	chr3:42675071-42681242+	NM_005385	NKTR	36.0282	-2.91275	0.492071	-5.91937	3.23171e-09	2.3139e-06
hsa_circ_0064991	chr3:42675071-42684887+	NM_005385	NKTR	36.0282	-2.91275	0.492071	-5.91937	3.23171e-09	2.3139e-06
hsa_circ_0123809	chr3:42674092-42681242+	ENST00000232978.8	NKTR	36.1577	-2.91868	0.492888	-5.92158	3.18868e-09	2.3139e-06
hsa_circ_0064987	chr3:42662920-42684088+	NM_005385	NKTR	36.3539	-2.89603	0.49327	-5.87108	4.32955e-09	2.32497e-06
hsa_circ_0028936	chr12:121220457-121342155-	NM_139015	SPPL3	68.8957	-3.44191	0.597086	-5.76452	8.18894e-09	3.51797e-06
hsa_circ_0081036	chr7:92300739-92463004-	NM_001145306	CDK6	17.4755	-4.49718	0.821844	-5.47206	4.44847e-08	1.59255e-05
hsa_circ_0062534	chr22:23615267-23660224+	NM_004327	BCR	22.1017	-3.29779	0.620804	-5.31213	1.08349e-07	2.90917e-05
hsa_circ_0062537	chr22:23626163-23660224+	NM_004327	BCR	22.1017	-3.29779	0.620804	-5.31213	1.08349e-07	2.90917e-05
hsa_circ_0134389	chr7:45625752-45632507+	ENST00000297323.7	ADCY1	368.737	-2.2983	0.436172	-5.26925	1.36984e-07	2.94241e-05
hsa_circ_0073257	chr5:86695210-86704003-	NM_001199189	CCNH	12.2599	-4.15575	0.787819	-5.275	1.32753e-07	2.94241e-05
hsa_circ_0129885	chr5:86697518-86707163-	NM_001199189	CCNH	13.2837	-3.49638	0.678915	-5.14996	2.60545e-07	4.98367e-05
hsa_circ_0073256	chr5:86695210-86697589-	NM_001199189	CCNH	11.7102	-4.33159	0.843132	-5.1375	2.78417e-07	4.98367e-05
hsa_circ_0073258	chr5:86695210-86708721-	NM_001199189	CCNH	13.3614	-3.37758	0.673446	-5.01537	5.29317e-07	8.53584e-05
hsa_circ_0041842	chr17:7293046-7298162-	NM_020360	PLSCR3	9.10921	-4.58788	0.916516	-5.00579	5.56339e-07	8.53584e-05
hsa_circ_0005799	chr2:112101637-112108338-	TCONS_l2_00014790	TCONS_l2_00014790	71.4884	-2.0787	0.4256	-4.88415	1.03874e-06	0.000113607
hsa_circ_0003415	chr2:87899587-87906288+	None	None	71.0715	-2.08923	0.423234	-4.93635	7.95962e-07	0.000113607
hsa_circ_0062199	chr22:19035952-19050791-	NM_005137	DGCR2	12.2766	-3.47753	0.711822	-4.8854	1.03219e-06	0.000113607
hsa_circ_0116207	chr22:19035952-19077003-	ENST00000545799.1	DGCR2	12.2766	-3.47753	0.711822	-4.8854	1.03219e-06	0.000113607
hsa_circ_0082847	chr7:148543588-148580601-	NM_001203249	EZH2	13.9436	-3.91028	0.801194	-4.88057	1.05779e-06	0.000113607
hsa_circ_0041495	chr17:3953001-4020460-	NM_015113	ZZEF1	8.89078	-4.20595	0.860736	-4.88646	1.02666e-06	0.000113607
hsa_circ_0083896	chr8:31497267-32600770+	NM_013962	NRG1	10.2655	-3.74532	0.770336	-4.86193	1.16246e-06	0.000118903
hsa_circ_0040039	chr16:69279504-69318147+	NM_006750	SNTB2	4.66565	-6.06564	1.25167	-4.84602	1.25965e-06	0.000122988
hsa_circ_0055641	chr2:96942641-96955117-	NM_014014	SNRNP200	5.25569	-6.24089	1.29068	-4.83536	1.32906e-06	0.000124123
hsa_circ_0062198	chr22:19028570-19036156-	NM_005137	DGCR2	12.0466	-3.44623	0.722496	-4.76989	1.84328e-06	0.000158706
hsa_circ_0001724	chr7:92462409-92463134-	NM_001145306	CDK6	16.244	-3.81921	0.800763	-4.76947	1.84713e-06	0.000158706
hsa_circ_0042486	chr17:21198986-21216849+	NM_145109	MAP2K3	18.6526	-2.82137	0.59612	-4.73289	2.21346e-06	0.00017195
hsa_circ_0010711	chr1:22179192-22192302-	NM_005529	HSPG2	10.4369	-3.60729	0.762586	-4.73034	2.24143e-06	0.00017195
hsa_circ_0126251	chr4:38828305-38831158-	NM_006068	TLR6	7.72236	-4.33617	0.915989	-4.73387	2.20284e-06	0.00017195
hsa_circ_0070188	chr4:79697531-79793952+	NM_198892	BMP2K	5.67023	-5.66671	1.20172	-4.7155	2.41115e-06	0.000172638
hsa_circ_0055646	chr2:96943974-96953707-	NM_014014	SNRNP200	4.80175	-6.12122	1.29795	-4.71605	2.40462e-06	0.000172638
hsa_circ_0087188	chr9:74300658-74355148-	NM_013390	TMEM2	133.302	-1.82552	0.392141	-4.65528	3.2354e-06	0.000224182
hsa_circ_0085334	chr8:110456889-110535615+	NM_177531	PKHD1L1	64.0441	-2.17251	0.470382	-4.6186	3.86336e-06	0.000245592
hsa_circ_0043123	chr17:33951415-33984810+	NM_001030006	AP2B1	15.2008	-2.82816	0.611626	-4.624	3.76404e-06	0.000245592
hsa_circ_0054315	chr2:43755017-43799001-	NM_001083953	THADA	10.1042	-3.52017	0.762386	-4.61731	3.8874e-06	0.000245592
hsa_circ_0087193	chr9:74324174-74332995-	NM_013390	TMEM2	129.643	-1.80406	0.393609	-4.58339	4.57502e-06	0.00027181
hsa_circ_0138950	chr9:74331432-74340625-	NM_013390	TMEM2	129.553	-1.80936	0.39503	-4.58033	4.64253e-06	0.00027181
hsa_circ_0073520	chr5:107684099-107717799-	NM_001163315	FBXL17	47.6142	-5.08418	1.11043	-4.57855	4.68202e-06	0.00027181
hsa_circ_0005733	chr16:69279504-69304188+	NM_006750	SNTB2	4.45539	-5.99888	1.31377	-4.56615	4.96765e-06	0.000280803
hsa_circ_0055634	chr2:96940994-96952222-	NM_014014	SNRNP200	4.22259	-5.9335	1.31053	-4.52755	5.96709e-06	0.000328649
hsa_circ_0033034	chr14:93703895-93799385-	NM_001002860	BTBD7	69.3134	-2.21647	0.491401	-4.51052	6.467e-06	0.000347278
hsa_circ_0096134	chr11:65267869-65267984+	ENST00000534336.1	MALAT1	10.6495	-3.37643	0.753502	-4.48097	7.43029e-06	0.000389275
hsa_circ_0043120	chr17:33932723-34009843+	NM_001030006	AP2B1	15.5489	-2.63884	0.589643	-4.47532	7.62963e-06	0.000390201
hsa_circ_0048882	chr19:6693422-6719414-	NM_000064	C3	5.43093	-5.59076	1.25152	-4.46718	7.92592e-06	0.000395928
hsa_circ_0127719	chr5:11842942-11858030-	ENST00000304623.8	CTNND2	124.348	-1.7565	0.394115	-4.45682	8.31828e-06	0.000406083
hsa_circ_0041485	chr17:3920664-3985798-	NM_015113	ZZEF1	18.784	-2.75259	0.620276	-4.43768	9.09343e-06	0.000406931
hsa_circ_0041487	chr17:3924422-3989097-	NM_015113	ZZEF1	18.784	-2.75259	0.620276	-4.43768	9.09343e-06	0.000406931
hsa_circ_0041488	chr17:3926002-3989949-	NM_015113	ZZEF1	18.784	-2.75259	0.620276	-4.43768	9.09343e-06	0.000406931
hsa_circ_0041504	chr17:3977443-4027345-	NM_015113	ZZEF1	8.15255	-4.05056	0.912361	-4.43965	9.01049e-06	0.000406931
hsa_circ_0041496	chr17:3954074-3989097-	NM_015113	ZZEF1	7.07891	-4.65962	1.05156	-4.43116	9.37262e-06	0.000410865
hsa_circ_0027565	chr12:70918250-70949928-	NM_001109754	PTPRB	6.86079	-5.20733	1.17825	-4.41954	9.89099e-06	0.000424917
hsa_circ_0043124	chr17:33951415-34037339+	NM_001030006	AP2B1	15.4339	-2.62698	0.598704	-4.38778	1.14511e-05	0.000447218
hsa_circ_0106656	chr17:33951415-34050833+	NM_001030006	AP2B1	15.4339	-2.62698	0.598704	-4.38778	1.14511e-05	0.000447218
hsa_circ_0136356	chr8:30938382-31004992+	NM_000553	WRN	6.5624	-4.50902	1.02745	-4.38855	1.14111e-05	0.000447218
hsa_circ_0136357	chr8:30938382-31007971+	NM_000553	WRN	6.5624	-4.50902	1.02745	-4.38855	1.14111e-05	0.000447218
hsa_circ_0136358	chr8:30938382-31015046+	NM_000553	WRN	6.5624	-4.50902	1.02745	-4.38855	1.14111e-05	0.000447218
hsa_circ_0090851	chrX:55035487-55047707-	NM_000032	ALAS2	12.6027	-2.94914	0.673868	-4.37644	1.20634e-05	0.000462719
hsa_circ_0082100	chr7:127220681-127225654-	NM_024523	GCC1	45.1043	-2.21415	0.506594	-4.37067	1.23867e-05	0.000466783
hsa_circ_0085361	chr8:116599227-116632287-	NM_014112	TRPS1	8.15502	-4.84127	1.11694	-4.33441	1.46153e-05	0.000532095
hsa_circ_0085362	chr8:116599227-116635985-	NM_014112	TRPS1	8.15502	-4.84127	1.11694	-4.33441	1.46153e-05	0.000532095
hsa_circ_0043131	chr17:33984617-34009843+	NM_001030006	AP2B1	13.8564	-2.7617	0.638211	-4.32726	1.50975e-05	0.00054049
hsa_circ_0041503	chr17:3967654-3985798-	NM_015113	ZZEF1	6.6387	-4.56121	1.06159	-4.29657	1.73464e-05	0.000610822
hsa_circ_0096135	chr11:65267869-65268013+	ENST00000534336.1	MALAT1	12.1129	-3.16607	0.740081	-4.27801	1.88575e-05	0.00065332
hsa_circ_0074328	chr5:141000442-141005850-	NM_003883	HDAC3	72.2311	-1.6877	0.396767	-4.25364	2.10325e-05	0.000675884
hsa_circ_0074327	chr5:141000442-141001104-	NM_003883	HDAC3	71.9374	-1.68911	0.396489	-4.26017	2.04269e-05	0.000675884
hsa_circ_0074330	chr5:141000442-141016423-	NM_003883	HDAC3	90.8398	-1.69797	0.399379	-4.25153	2.1232e-05	0.000675884
hsa_circ_0034156	chr15:25486705-25492863+	NR_003355	SNORD115-40	24.5116	-2.26349	0.532612	-4.24979	2.13967e-05	0.000675884
hsa_circ_0026670	chr12:53905842-53931336-	NM_006856	ATF7	12.9036	-2.38708	0.560547	-4.25849	2.05817e-05	0.000675884
hsa_circ_0028399	chr12:112676855-112757546-	NM_001109662	C12orf51	8.21309	-3.16049	0.743305	-4.25194	2.11928e-05	0.000675884
hsa_circ_0051881	chr19:49962926-49972243+	NM_153329	ALDH16A1	47.2866	-2.75993	0.650305	-4.24406	2.19511e-05	0.000683348
hsa_circ_0074329	chr5:141000442-141009692-	NM_003883	HDAC3	90.4094	-1.68931	0.39894	-4.23449	2.29067e-05	0.000693008
hsa_circ_0136355	chr8:30938382-31001139+	NM_000553	WRN	6.01706	-4.37421	1.03224	-4.23758	2.2594e-05	0.000693008
hsa_circ_0043125	chr17:33953639-34001340+	NM_001030006	AP2B1	15.204	-2.60336	0.62148	-4.18896	2.80231e-05	0.000754317
hsa_circ_0043126	chr17:33953639-34009843+	NM_001030006	AP2B1	15.204	-2.60336	0.62148	-4.18896	2.80231e-05	0.000754317
hsa_circ_0043127	chr17:33953639-34044368+	NM_001030006	AP2B1	15.204	-2.60336	0.62148	-4.18896	2.80231e-05	0.000754317
hsa_circ_0059199	chr20:2636579-2637864+	NR_027700	NOP56	20.0945	-2.9812	0.712529	-4.18397	2.86456e-05	0.000754317
hsa_circ_0090849	chrX:55035487-55042175-	NM_000032	ALAS2	9.11925	-3.03434	0.722674	-4.19877	2.68364e-05	0.000754317
hsa_circ_0090850	chrX:55035487-55044098-	NM_000032	ALAS2	9.11925	-3.03434	0.722674	-4.19877	2.68364e-05	0.000754317
hsa_circ_0128686	chr5:178032303-178039891-	ENST00000316308.4	CLK4	20.9968	-3.08854	0.738859	-4.18015	2.91318e-05	0.000754317
hsa_circ_0128687	chr5:178035376-178039891-	ENST00000316308.4	CLK4	20.9968	-3.08854	0.738859	-4.18015	2.91318e-05	0.000754317
hsa_circ_0040258	chr16:70566381-70601439+	NM_012426	SF3B3	7.61744	-3.92239	0.9373	-4.18478	2.85448e-05	0.000754317
hsa_circ_0053022	chr2:25459804-25523112-	NM_175629	DNMT3A	6.90557	-4.0764	0.972334	-4.19239	2.76037e-05	0.000754317
hsa_circ_0053024	chr2:25461998-25523112-	NM_175629	DNMT3A	6.90557	-4.0764	0.972334	-4.19239	2.76037e-05	0.000754317
hsa_circ_0040257	chr16:70566381-70599427+	NM_012426	SF3B3	6.72615	-4.50118	1.07683	-4.18003	2.91473e-05	0.000754317
hsa_circ_0136354	chr8:30938382-30990022+	NM_000553	WRN	5.79695	-4.31581	1.03477	-4.17078	3.03559e-05	0.000776244
hsa_circ_0085360	chr8:116599227-116617229-	NM_014112	TRPS1	7.44654	-5.29058	1.26964	-4.16699	3.08642e-05	0.000779956
hsa_circ_0027566	chr12:70946556-70975082-	NM_001109754	PTPRB	6.93128	-3.83531	0.921202	-4.16338	3.13574e-05	0.000783207
hsa_circ_0026671	chr12:53905842-53937232-	NM_001130059	ATF7	19.1703	-2.17616	0.523641	-4.15583	3.24102e-05	0.000791103
hsa_circ_0026672	chr12:53905842-53994805-	NM_001130059	ATF7	19.1703	-2.17616	0.523641	-4.15583	3.24102e-05	0.000791103
hsa_circ_0043129	chr17:33968895-34009843+	NM_001030006	AP2B1	14.9937	-2.57908	0.621651	-4.14876	3.34281e-05	0.000806781
hsa_circ_0000507	chr13:113869721-113869956+	NM_001008895	CUL4A	88.1324	-2.43199	0.587311	-4.14089	3.45959e-05	0.000818592
hsa_circ_0098736	chr12:51086731-51108379+	NM_173602	DIP2B	6.69546	-4.10128	0.990566	-4.14034	3.46797e-05	0.000818592
hsa_circ_0034157	chr15:25488573-25492863+	NR_003355	SNORD115-40	23.1797	-2.29013	0.554875	-4.12729	3.67058e-05	0.000838767
hsa_circ_0135004	chr7:91630161-91652323+	ENST00000359028.2	AKAP9	9.98609	-2.67871	0.64872	-4.12923	3.63988e-05	0.000838767
hsa_circ_0059202	chr20:2637726-2637864+	NR_027700	NOP56	19.8675	-2.96427	0.718152	-4.12763	3.66513e-05	0.000838767
hsa_circ_0029171	chr12:123519059-123519232-	NM_020845	PITPNM2	23.9851	-2.56655	0.623218	-4.11822	3.81811e-05	0.000854301
hsa_circ_0041499	chr17:3957350-3981336-	NM_015113	ZZEF1	5.69589	-4.94362	1.19973	-4.12063	3.77846e-05	0.000854301
hsa_circ_0040262	chr16:70572225-70603044+	NM_012426	SF3B3	6.92434	-4.12069	1.00199	-4.11249	3.91408e-05	0.000857903
hsa_circ_0040270	chr16:70575571-70603044+	NM_012426	SF3B3	6.92434	-4.12069	1.00199	-4.11249	3.91408e-05	0.000857903
hsa_circ_0018934	chr10:79590498-79628955-	NM_004747	DLG5	79.2873	-2.40771	0.589333	-4.08548	4.39852e-05	0.000954345
hsa_circ_0054308	chr2:43625109-43800131-	NM_001083953	THADA	10.7073	-2.90671	0.714317	-4.06922	4.717e-05	0.00100318
hsa_circ_0082899	chr7:150322463-150325376-	NM_001244071	GIMAP6	12.1571	-3.17312	0.779483	-4.0708	4.6852e-05	0.00100318
hsa_circ_0043130	chr17:33977548-34037339+	NM_001030006	AP2B1	14.3941	-2.51065	0.618353	-4.06022	4.90272e-05	0.0010126
hsa_circ_0106658	chr17:33977548-34001340+	NM_001030006	AP2B1	14.3941	-2.51065	0.618353	-4.06022	4.90272e-05	0.0010126
hsa_circ_0102624	chr14:76211437-76238197+	NM_015072	TTLL5	11.1903	-2.54993	0.627746	-4.06205	4.86446e-05	0.0010126
hsa_circ_0028398	chr12:112676855-112703787-	NM_001109662	C12orf51	6.39458	-3.69688	0.912341	-4.05208	5.07641e-05	0.00103849
hsa_circ_0040269	chr16:70575571-70599427+	NM_012426	SF3B3	6.03304	-4.95439	1.22534	-4.04329	5.27066e-05	0.00106805
hsa_circ_0135863	chr8:140690238-140693795+	ENST00000520439.1	KCNK9	13.1458	-3.01365	0.74585	-4.04055	5.33259e-05	0.0010705
hsa_circ_0040256	chr16:70566381-70599173+	NM_012426	SF3B3	6.61117	-4.47521	1.10976	-4.03259	5.51649e-05	0.0010871
hsa_circ_0040260	chr16:70569210-70595687+	NM_012426	SF3B3	6.61117	-4.47521	1.10976	-4.03259	5.51649e-05	0.0010871
hsa_circ_0073308	chr5:89985677-90446038+	NM_032119	GPR98	24.3994	-1.92021	0.478125	-4.01613	5.91623e-05	0.00109552
hsa_circ_0073309	chr5:89985677-90460033+	NM_032119	GPR98	24.3994	-1.92021	0.478125	-4.01613	5.91623e-05	0.00109552
hsa_circ_0102627	chr14:76219235-76238197+	ENST00000556893.1	TTLL5	10.7929	-2.58016	0.641819	-4.02007	5.81814e-05	0.00109552
hsa_circ_0082786	chr7:141356527-141365118-	NM_001080392	KIAA1147	259.495	-2.71042	0.673712	-4.02312	5.74332e-05	0.00109552
hsa_circ_0082785	chr7:141356527-141362651-	NM_001080392	KIAA1147	259.418	-2.71439	0.674165	-4.02629	5.66636e-05	0.00109552
hsa_circ_0054307	chr2:43625109-43799001-	NM_001083953	THADA	10.415	-2.97441	0.740154	-4.01863	5.85364e-05	0.00109552
hsa_circ_0056857	chr2:160980301-161052126-	NM_000888	ITGB6	5.36571	-4.82517	1.19854	-4.02586	5.67683e-05	0.00109552
hsa_circ_0079019	chr6_ssto_hap7:3079458-3093568-	NM_006295	VARS	7.87094	-3.13867	0.781923	-4.01404	5.96883e-05	0.00109582
hsa_circ_0056027	chr2:111395408-111416097-	NM_004336	BUB1	9.24147	-2.73349	0.682446	-4.00543	6.19038e-05	0.00112686
hsa_circ_0024183	chr11:108028118-108047817-	NM_002519	NPAT	7.91582	-2.76324	0.690678	-4.00076	6.3139e-05	0.00113019
hsa_circ_0024184	chr11:108028118-108056221-	NM_002519	NPAT	7.91582	-2.76324	0.690678	-4.00076	6.3139e-05	0.00113019
hsa_circ_0079928	chr7:39989958-40041630+	NM_003718	CDK13	9.37865	-2.75968	0.692854	-3.98306	6.80336e-05	0.00120695
hsa_circ_0124838	chr3:98487273-98503884+	NM_006100	ST3GAL6	10.5686	-3.03481	0.76246	-3.98029	6.8832e-05	0.00120695
hsa_circ_0006812	chr8:144661948-144669022-	NM_032378	EEF1D	3.96871	-5.06462	1.27274	-3.97932	6.91131e-05	0.00120695
hsa_circ_0109061	chr19:12383301-12385848-	NM_001164276	ZNF44	51.8095	-2.5245	0.636637	-3.96537	7.32824e-05	0.00126944
hsa_circ_0032716	chr14:76201537-76286504+	NM_015072	TTLL5	12.2772	-2.36434	0.596755	-3.96199	7.4327e-05	0.00127724
hsa_circ_0026669	chr12:53905842-53927043-	NM_006856	ATF7	11.6554	-2.30014	0.581787	-3.95357	7.69933e-05	0.00129928
hsa_circ_0060348	chr20:37377096-37401089+	NM_024855	ACTR5	21.4209	-2.43955	0.617259	-3.95223	7.74247e-05	0.00129928
hsa_circ_0066608	chr3:98487273-98492827+	NM_006100	ST3GAL6	10.3638	-3.15086	0.796982	-3.95349	7.70209e-05	0.00129928
hsa_circ_0115773	chr21:30975533-30982636-	ENST00000399914.1	GRIK1	17.8361	-2.04076	0.516921	-3.94792	7.88342e-05	0.00131126
hsa_circ_0054319	chr2:43783483-43819185-	NM_001083953	THADA	12.1524	-2.51167	0.636458	-3.94633	7.93592e-05	0.00131126
hsa_circ_0040576	chr16:81030918-81040502-	NM_020188	C16orf61	46.3246	-2.09953	0.532993	-3.93914	8.17729e-05	0.00134083
hsa_circ_0040249	chr16:70560489-70603044+	NM_012426	SF3B3	11.123	-2.6077	0.662742	-3.93472	8.3293e-05	0.00135059
hsa_circ_0030198	chr13:46718576-46733821-	NM_002298	LCP1	7.51324	-3.0433	0.773636	-3.93376	8.36258e-05	0.00135059
hsa_circ_0056028	chr2:111395408-111416319-	NM_004336	BUB1	9.30826	-2.63768	0.672363	-3.923	8.74521e-05	0.00139806
hsa_circ_0001907	chrUn_gl000220:100404-123082+	NR_038958	LOC100507412	63.6217	-2.72343	0.694848	-3.91946	8.87487e-05	0.00139806
hsa_circ_0114060	chr1:71867405-71929208+	ENST00000590186.1	ZRANB2-AS2	17.7087	-2.97959	0.759805	-3.92152	8.79913e-05	0.00139806
hsa_circ_0040267	chr16:70575571-70594494+	NM_012426	SF3B3	5.91807	-4.92774	1.25818	-3.91656	8.98197e-05	0.00139806
hsa_circ_0040268	chr16:70575571-70597953+	NM_012426	SF3B3	5.91807	-4.92774	1.25818	-3.91656	8.98197e-05	0.00139806
hsa_circ_0084920	chr8:95543190-95550574-	NM_015496	KIAA1429	10.7952	-2.50707	0.640443	-3.91459	9.05597e-05	0.00139944
hsa_circ_0024709	chr11:122928199-122932037-	NM_006597	HSPA8	6.82032	-3.33267	0.855987	-3.89337	9.88627e-05	0.00151684
hsa_circ_0034195	chr15:28360574-28414801-	NM_004667	HERC2	18.179	-2.01262	0.518261	-3.88341	0.000103001	0.00154072
hsa_circ_0032717	chr14:76201537-76368567+	NM_015072	TTLL5	12.3426	-2.30458	0.592956	-3.8866	0.000101659	0.00154072
hsa_circ_0091814	chrX:153219057-153223700-	NM_005334	HCFC1	9.67601	-3.02347	0.778575	-3.88334	0.000103031	0.00154072
hsa_circ_0069099	chr4:6858890-6873409+	NM_014743	KIAA0232	6.15912	-3.35047	0.862916	-3.88273	0.000103289	0.00154072
hsa_circ_0054312	chr2:43655238-43813588-	NM_001083953	THADA	12.0542	-2.47599	0.638347	-3.87875	0.000104995	0.00155538
hsa_circ_0032719	chr14:76219235-76246045+	NM_015072	TTLL5	11.7648	-2.36592	0.611105	-3.87154	0.00010815	0.00156704
hsa_circ_0032720	chr14:76230957-76249873+	NM_015072	TTLL5	11.7648	-2.36592	0.611105	-3.87154	0.00010815	0.00156704
hsa_circ_0070209	chr4:79839093-79851479-	NM_001040202	PAQR3	8.71199	-2.87045	0.74166	-3.8703	0.000108701	0.00156704
hsa_circ_0070210	chr4:79839093-79856437-	NM_001040202	PAQR3	8.71199	-2.87045	0.74166	-3.8703	0.000108701	0.00156704
hsa_circ_0010715	chr1:22180685-22211650-	NM_005529	HSPG2	8.50576	-2.99561	0.776125	-3.8597	0.000113527	0.00160619
hsa_circ_0050262	chr19:19757013-19770796-	NM_020410	ATP13A1	5.99576	-3.85522	0.998123	-3.86246	0.000112249	0.00160619
hsa_circ_0043336	chr17:36584719-36654068+	NM_001199417	ARHGAP23	4.70131	-4.58664	1.18941	-3.85622	0.000115155	0.00160619
hsa_circ_0043338	chr17:36614345-36654068+	NM_001199417	ARHGAP23	4.70131	-4.58664	1.18941	-3.85622	0.000115155	0.00160619
hsa_circ_0043339	chr17:36617148-36656870+	NM_001199417	ARHGAP23	4.70131	-4.58664	1.18941	-3.85622	0.000115155	0.00160619
hsa_circ_0073599	chr5:112128142-112181936+	NM_001127510	APC	22.6856	-2.16093	0.561827	-3.84625	0.000119941	0.00161638
hsa_circ_0043767	chr17:40265128-40273382-	NM_021078	KAT2A	9.89198	-2.95979	0.768782	-3.84998	0.00011813	0.00161638
hsa_circ_0058347	chr2:220077108-220085174-	NM_005689	ABCB6	9.91147	-2.97005	0.771042	-3.852	0.000117159	0.00161638
hsa_circ_0043760	chr17:40265128-40269832-	NM_021078	KAT2A	9.10105	-3.09241	0.804204	-3.84531	0.000120401	0.00161638
hsa_circ_0043761	chr17:40265128-40270035-	NM_021078	KAT2A	9.10105	-3.09241	0.804204	-3.84531	0.000120401	0.00161638
hsa_circ_0043762	chr17:40265128-40270421-	NM_021078	KAT2A	9.10105	-3.09241	0.804204	-3.84531	0.000120401	0.00161638
hsa_circ_0026668	chr12:53905842-53911138-	NM_006856	ATF7	11.2054	-2.22918	0.584041	-3.81682	0.00013518	0.00180352
hsa_circ_0051882	chr19:49964078-49974305+	NM_153329	ALDH16A1	57.0502	-2.23211	0.585391	-3.81303	0.000137271	0.00182012
hsa_circ_0013659	chr1:116184573-116206889+	NM_138959	VANGL1	5.24005	-4.22356	1.10892	-3.80871	0.000139692	0.00184084
hsa_circ_0043470	chr17:37880978-37883256+	NM_001005862	ERBB2	14.4304	-2.34885	0.617534	-3.80359	0.000142613	0.00185656
hsa_circ_0098739	chr12:51097922-51108379+	NM_173602	DIP2B	5.65581	-3.83103	1.007	-3.8044	0.000142146	0.00185656
hsa_circ_0006815	chr3:55504479-55514946-	NM_003392	WNT5A	6.79188	-3.16905	0.835542	-3.79281	0.000148954	0.00192742
hsa_circ_0023609	chr11:75110561-75116733+	NM_001005	RPS3	8.97122	-2.58196	0.681095	-3.79089	0.000150109	0.00193074
hsa_circ_0046282	chr17:79876144-79881090-	NM_032711	MAFG	12.6721	-2.63093	0.694518	-3.78813	0.000151783	0.00194065
hsa_circ_0082879	chr7:149479269-149515213+	NM_198455	SSPO	17.9622	-2.54577	0.672921	-3.78316	0.000154849	0.00196813
hsa_circ_0010718	chr1:22181103-22202898-	NM_005529	HSPG2	7.24894	-3.42707	0.906674	-3.77983	0.000156937	0.00198295
hsa_circ_0034199	chr15:28362158-28391490-	NM_004667	HERC2	17.4904	-1.94761	0.515722	-3.77646	0.00015907	0.00199814
hsa_circ_0034196	chr15:28360574-28459418-	NM_004667	HERC2	22.5647	-1.75726	0.465933	-3.77148	0.000162282	0.00200303
hsa_circ_0012044	chr1:43885404-43907801+	NM_015284	SZT2	12.0803	-2.24507	0.595014	-3.77314	0.000161206	0.00200303
hsa_circ_0013415	chr1:109803663-109814344+	NM_001408	CELSR2	17.0625	-2.37556	0.630581	-3.76725	0.000165054	0.00200303
hsa_circ_0013417	chr1:109804134-109814344+	NM_001408	CELSR2	17.0625	-2.37556	0.630581	-3.76725	0.000165054	0.00200303
hsa_circ_0124835	chr3:98475212-98492827+	NM_006100	ST3GAL6	10.5192	-2.91575	0.77396	-3.76732	0.00016501	0.00200303
hsa_circ_0073349	chr5:90124760-90398157+	NM_032119	GPR98	10.0651	-3.12578	0.829702	-3.76735	0.000164989	0.00200303
hsa_circ_0059789	chr20:31021086-31027122+	NM_015338	ASXL1	42.3113	-1.76932	0.47127	-3.75437	0.00017378	0.00207377
hsa_circ_0043763	chr17:40265128-40271454-	NM_021078	KAT2A	9.16785	-2.96421	0.789301	-3.75549	0.000173004	0.00207377
hsa_circ_0088928	chr9:131718628-131741606+	NM_015354	NUP188	6.0844	-3.40283	0.906278	-3.75473	0.000173531	0.00207377
hsa_circ_0079177	chr7:2411411-2420377+	NM_001037283	EIF3B	9.25189	-2.73298	0.729188	-3.74797	0.000178269	0.00210717
hsa_circ_0053025	chr2:25463508-25475180-	NM_153759	DNMT3A	6.02126	-3.86452	1.0312	-3.74759	0.000178541	0.00210717
hsa_circ_0032715	chr14:76200331-76241973+	NM_015072	TTLL5	11.5569	-2.29486	0.613146	-3.74276	0.000182012	0.00212479
hsa_circ_0102628	chr14:76232404-76249873+	NM_015072	TTLL5	11.3109	-2.30671	0.616196	-3.74346	0.000181502	0.00212479
hsa_circ_0051094	chr19:41018512-41066658+	NM_020971	SPTBN4	6.88293	-3.0815	0.823728	-3.74092	0.000183349	0.00212883
hsa_circ_0046281	chr17:79876144-79880933-	NM_032711	MAFG	12.567	-2.61661	0.700104	-3.73746	0.000185887	0.0021467
hsa_circ_0059785	chr20:30956817-31027122+	NM_015338	ASXL1	42.7329	-1.74012	0.467275	-3.72399	0.000196101	0.00224055
hsa_circ_0059788	chr20:31019385-31027122+	NM_015338	ASXL1	42.7329	-1.74012	0.467275	-3.72399	0.000196101	0.00224055
hsa_circ_0093090	chr10:13090685-13091941-	ENST00000378839.1	CCDC3	36.2147	-1.78353	0.479224	-3.72171	0.000197881	0.00224894
hsa_circ_0032714	chr14:76198680-76243193+	NM_015072	TTLL5	11.9225	-2.19534	0.590746	-3.71621	0.000202232	0.00228629
hsa_circ_0091809	chrX:153215003-153223700-	NM_005334	HCFC1	10.5028	-2.68845	0.724829	-3.70908	0.000208012	0.00231507
hsa_circ_0050261	chr19:19756682-19767725-	NM_020410	ATP13A1	5.60731	-3.7448	1.00947	-3.70968	0.000207519	0.00231507
hsa_circ_0082046	chr7:120764384-120911484+	NM_024913	C7orf58	4.63085	-4.558	1.22814	-3.71131	0.000206186	0.00231507
hsa_circ_0083837	chr8:29952921-29995222+	NM_001128208	LEPROTL1	5.14966	-4.17041	1.12532	-3.70599	0.000210563	0.00233139
hsa_circ_0043765	chr17:40265128-40272137-	NM_021078	KAT2A	9.46161	-2.88363	0.781025	-3.69211	0.000222402	0.00243735
hsa_circ_0043766	chr17:40265128-40272847-	NM_021078	KAT2A	9.46161	-2.88363	0.781025	-3.69211	0.000222402	0.00243735
hsa_circ_0014867	chr1:160185504-160194909-	NR_028103	DCAF8	12.669	-2.69087	0.729455	-3.68889	0.000225238	0.00245101
hsa_circ_0091811	chrX:153217039-153223700-	NM_005334	HCFC1	10.0045	-2.71693	0.736674	-3.6881	0.000225931	0.00245101
hsa_circ_0103042	chr14:97409853-97411719+	ENST00000557090.1	AL133168.3	12.8738	-2.39198	0.648946	-3.68594	0.000227859	0.0024595
hsa_circ_0061598	chr21:37583850-37653909+	NM_005128	DOPEY2	21.496	-2.20268	0.597919	-3.68391	0.000229681	0.00246678
hsa_circ_0026261	chr12:51079615-51108379+	NM_173602	DIP2B	6.96489	-3.2382	0.88137	-3.67405	0.000238735	0.00255125
hsa_circ_0012061	chr1:43896619-43912839+	NM_015284	SZT2	10.0654	-2.3157	0.630892	-3.67052	0.000242058	0.00257397
hsa_circ_0089023	chr9:131857072-131870356-	NR_028048	CRAT	5.75032	-3.61452	0.986067	-3.66559	0.000246769	0.00259833
hsa_circ_0089026	chr9:131860291-131870356-	NR_028048	CRAT	5.75032	-3.61452	0.986067	-3.66559	0.000246769	0.00259833
hsa_circ_0091813	chrX:153217964-153224942-	NM_005334	HCFC1	9.91473	-2.82897	0.772191	-3.66356	0.00024873	0.00260621
hsa_circ_0091815	chrX:153222075-153223700-	NM_005334	HCFC1	8.74136	-2.86366	0.782654	-3.65891	0.000253288	0.00264108
hsa_circ_0083715	chr8:25193795-25266456+	NM_024940	DOCK5	10.503	-2.53293	0.692977	-3.65514	0.000257041	0.00266726
hsa_circ_0043764	chr17:40265128-40271736-	NM_021078	KAT2A	9.23464	-2.847	0.779285	-3.65335	0.000258842	0.00267305
hsa_circ_0023197	chr11:68133038-68204467+	NM_002335	LRP5	26.577	-2.06413	0.565785	-3.64826	0.000264019	0.00269552
hsa_circ_0032707	chr14:76173360-76249873+	NM_015072	TTLL5	13.9155	-2.09679	0.575616	-3.64269	0.000269803	0.00269552
hsa_circ_0061595	chr21:37536838-37620866+	NM_005128	DOPEY2	21.4034	-2.19498	0.601803	-3.64733	0.000264976	0.00269552
hsa_circ_0086001	chr8:145317005-145331180-	None	None	15.9949	-2.22199	0.60976	-3.64404	0.000268395	0.00269552
hsa_circ_0060213	chr20:35431258-35492087-	NM_080627	KIAA0889	17.2497	-2.67379	0.733725	-3.64413	0.000268301	0.00269552
hsa_circ_0136353	chr8:30938382-30977940+	NM_000553	WRN	4.34745	-3.86602	1.06057	-3.64522	0.00026716	0.00269552
hsa_circ_0076484	chr6:43138919-43144405+	NM_003131	SRF	4.61358	-4.5598	1.25161	-3.64313	0.00026934	0.00269552
hsa_circ_0073613	chr5:112364630-112458523-	NM_001085377	MCC	31.1898	-1.83321	0.504006	-3.63728	0.000275532	0.00271386
hsa_circ_0062930	chr22:32077333-32121596-	NM_173566	PRR14L	10.9252	-2.26076	0.622093	-3.63412	0.000278926	0.00271386
hsa_circ_0043758	chr17:40265128-40267053-	NM_021078	KAT2A	8.12035	-2.91914	0.803317	-3.63385	0.000279219	0.00271386
hsa_circ_0043759	chr17:40265128-40269179-	NM_021078	KAT2A	8.12035	-2.91914	0.803317	-3.63385	0.000279219	0.00271386
hsa_circ_0013188	chr1:93306107-93307481+	NM_000969	RPL5	8.96744	-2.93429	0.806277	-3.63931	0.000273366	0.00271386
hsa_circ_0098738	chr12:51097922-51102345+	NM_173602	DIP2B	5.54084	-3.79905	1.0444	-3.63755	0.000275243	0.00271386
hsa_circ_0061596	chr21:37581012-37661504+	NM_005128	DOPEY2	21.5858	-2.16396	0.59601	-3.63075	0.000282603	0.00273438
hsa_circ_0136346	chr8:30921804-30990022+	NM_000553	WRN	6.95245	-2.60333	0.719379	-3.61886	0.000295908	0.00285028
hsa_circ_0055635	chr2:96940994-96964158-	NM_014014	SNRNP200	12.3745	-2.27607	0.631187	-3.60601	0.000310944	0.00292847
hsa_circ_0082878	chr7:149476666-149513177+	NM_198455	SSPO	15.7875	-2.44508	0.678244	-3.60501	0.00031214	0.00292847
hsa_circ_0082877	chr7:149476666-149499292+	NM_198455	SSPO	13.1798	-2.50399	0.693822	-3.60898	0.000307407	0.00292847
hsa_circ_0013647	chr1:115262199-115280693-	NM_001242891	CSDE1	8.01779	-2.6652	0.739315	-3.60496	0.000312207	0.00292847
hsa_circ_0128025	chr5:134223384-134232114+	NM_024715	TXNDC15	35.8124	-2.66833	0.740054	-3.60558	0.000311455	0.00292847
hsa_circ_0014223	chr1:153362507-153363664-	NM_002964	S100A8	14.965	-2.78028	0.770113	-3.61022	0.000305939	0.00292847
hsa_circ_0032697	chr14:76129397-76368567+	NM_015072	TTLL5	14.0958	-2.06746	0.574872	-3.59638	0.00032268	0.0029301
hsa_circ_0032698	chr14:76135758-76368567+	NM_015072	TTLL5	14.0958	-2.06746	0.574872	-3.59638	0.00032268	0.0029301
hsa_circ_0032701	chr14:76156534-76368567+	NM_015072	TTLL5	14.0958	-2.06746	0.574872	-3.59638	0.00032268	0.0029301
hsa_circ_0032702	chr14:76165530-76368567+	NM_015072	TTLL5	14.0958	-2.06746	0.574872	-3.59638	0.00032268	0.0029301
hsa_circ_0066173	chr3:53258722-53267290-	NM_001135055	TKT	9.05206	-2.5445	0.706526	-3.60142	0.000316481	0.0029301
hsa_circ_0086582	chr9:21454266-21559697-	NR_027054	MIR31HG	7.21359	-2.85956	0.794314	-3.60003	0.000318176	0.0029301
hsa_circ_0019266	chr10:97440228-97453900-	NM_015631	TCTN3	5.69192	-3.359	0.934124	-3.59588	0.000323294	0.0029301
hsa_circ_0019271	chr10:97442407-97453900-	NM_015631	TCTN3	5.69192	-3.359	0.934124	-3.59588	0.000323294	0.0029301
hsa_circ_0082881	chr7:149484456-149500692+	NM_198455	SSPO	8.27195	-2.78684	0.775804	-3.59219	0.000327907	0.00295943
hsa_circ_0050266	chr19:19762497-19767575-	NM_020410	ATP13A1	5.15337	-3.6242	1.00984	-3.58888	0.000332103	0.00298476
hsa_circ_0136351	chr8:30938382-30958471+	NM_000553	WRN	4.23247	-3.82201	1.06674	-3.58288	0.000339832	0.00302888
hsa_circ_0136352	chr8:30938382-30969315+	NM_000553	WRN	4.23247	-3.82201	1.06674	-3.58288	0.000339832	0.00302888
hsa_circ_0051854	chr19:49632104-49649449+	NM_003660	PPFIA3	14.9867	-2.65444	0.741486	-3.57989	0.000343734	0.00305099
hsa_circ_0073295	chr5:89953721-90398157+	NM_032119	GPR98	26.0496	-1.69825	0.475942	-3.56819	0.000359454	0.00310048
hsa_circ_0031302	chr14:24031496-24033368-	NM_003917	AP1G2	31.001	-1.86692	0.522845	-3.5707	0.000356026	0.00310048
hsa_circ_0031295	chr14:24028776-24032847-	NM_003917	AP1G2	31.5316	-1.87406	0.525236	-3.56804	0.000359667	0.00310048
hsa_circ_0135001	chr7:91622198-91652323+	ENST00000359028.2	AKAP9	12.3668	-2.10224	0.589704	-3.56491	0.000363985	0.00310048
hsa_circ_0135002	chr7:91622198-91659305+	ENST00000359028.2	AKAP9	12.3668	-2.10224	0.589704	-3.56491	0.000363985	0.00310048
hsa_circ_0086110	chr8:145655786-145669407-	NM_013432	TONSL	8.89118	-2.44239	0.685116	-3.56493	0.000363956	0.00310048
hsa_circ_0096136	chr11:65267905-65268121+	TCONS_l2_00004578	TCONS_l2_00004578	9.07015	-2.69033	0.754853	-3.56404	0.000365187	0.00310048
hsa_circ_0026263	chr12:51080355-51135322+	NM_173602	DIP2B	7.82194	-2.91132	0.816254	-3.56669	0.00036152	0.00310048
hsa_circ_0026269	chr12:51089049-51127979+	NM_173602	DIP2B	7.82194	-2.91132	0.816254	-3.56669	0.00036152	0.00310048
hsa_circ_0098737	chr12:51089049-51130893+	NM_173602	DIP2B	7.82194	-2.91132	0.816254	-3.56669	0.00036152	0.00310048
hsa_circ_0025899	chr12:42705887-42717906-	NM_033114	ZCRB1	4.33797	-3.50414	0.982506	-3.56653	0.000361743	0.00310048
hsa_circ_0061603	chr21:37597862-37633030+	NM_005128	DOPEY2	20.7191	-2.13832	0.600371	-3.56166	0.000368514	0.00311641
hsa_circ_0031299	chr14:24031170-24032711-	NM_003917	AP1G2	30.8959	-1.86072	0.522968	-3.55801	0.000373681	0.00312943
hsa_circ_0031301	chr14:24031496-24032711-	NM_003917	AP1G2	30.8959	-1.86072	0.522968	-3.55801	0.000373681	0.00312943
hsa_circ_0025348	chr12:7521952-7559448-	NM_174941	CD163L1	8.0028	-2.73406	0.768538	-3.55748	0.000374424	0.00312943
hsa_circ_0014843	chr1:158589011-158639353-	NM_003126	SPTA1	25.0847	-1.51668	0.426634	-3.555	0.000377984	0.00313975
hsa_circ_0051257	chr19:42470733-42485983-	NM_152296	ATP1A3	9.46141	-2.57547	0.724548	-3.55458	0.000378582	0.00313975
hsa_circ_0033574	chr14:105612067-105615195-	NM_002226	JAG2	7.53149	-2.65447	0.747062	-3.55321	0.000380566	0.00314406
hsa_circ_0082869	chr7:149169883-149194898-	NM_001163474	ZNF746	6.65768	-3.33646	0.940094	-3.54907	0.000386591	0.0031816
hsa_circ_0023203	chr11:68170950-68207384+	NM_002335	LRP5	26.1594	-2.03778	0.574708	-3.54576	0.000391476	0.00318867
hsa_circ_0043466	chr17:37868180-37882106+	NM_001005862	ERBB2	15.3055	-2.10462	0.593281	-3.54743	0.000389011	0.00318867
hsa_circ_0073341	chr5:90083887-90398157+	NM_032119	GPR98	13.7872	-2.19374	0.618743	-3.54548	0.000391904	0.00318867
hsa_circ_0032713	chr14:76198680-76232711+	NM_015072	TTLL5	11.039	-2.21548	0.625501	-3.54192	0.000397221	0.00321974
hsa_circ_0043631	chr17:39766030-39769079-	NM_005557	KRT16	6.05748	-3.01649	0.852084	-3.54013	0.000399933	0.00322953
hsa_circ_0066609	chr3:98487273-98513236+	NM_006100	ST3GAL6	11.4047	-2.74637	0.776268	-3.53792	0.000403293	0.00323236
hsa_circ_0124839	chr3:98487273-98512636+	NM_006100	ST3GAL6	11.4047	-2.74637	0.776268	-3.53792	0.000403293	0.00323236
hsa_circ_0082880	chr7:149479269-149523910+	NM_198455	SSPO	19.5436	-2.11616	0.59846	-3.536	0.000406236	0.00324385
hsa_circ_0031298	chr14:24030504-24033869-	NM_003917	AP1G2	31.0678	-1.84923	0.523274	-3.53396	0.000409383	0.00324536
hsa_circ_0048872	chr19:6679417-6718175-	NM_000064	C3	10.1361	-2.39866	0.678752	-3.53392	0.000409447	0.00324536
hsa_circ_0022870	chr11:65385410-65403274+	NM_032223	PCNXL3	9.24946	-2.38798	0.678596	-3.51901	0.000433164	0.00341732
hsa_circ_0086581	chr9:21454266-21455943-	NR_027054	MIR31HG	7.10846	-2.83279	0.805158	-3.5183	0.000434324	0.00341732
hsa_circ_0034197	chr15:28361810-28492043-	NM_004667	HERC2	30.6976	-1.51092	0.429664	-3.51652	0.000437241	0.00342771
hsa_circ_0013651	chr1:115266503-115300671-	NM_001242891	CSDE1	8.02445	-2.92273	0.832451	-3.51099	0.000446433	0.00344942
hsa_circ_0088352	chr9:124525783-124544680+	NM_032552	DAB2IP	6.31786	-2.92533	0.832798	-3.51266	0.000443651	0.00344942
hsa_circ_0051036	chr19:40325092-40331427-	NM_001436	FBL	6.47103	-2.94603	0.838954	-3.51155	0.000445507	0.00344942
hsa_circ_0051037	chr19:40325092-40337054-	NM_001436	FBL	6.47103	-2.94603	0.838954	-3.51155	0.000445507	0.00344942
hsa_circ_0032706	chr14:76173360-76232711+	NM_015072	TTLL5	12.4256	-2.15908	0.615373	-3.50857	0.000450527	0.00346857
hsa_circ_0082039	chr7:120704291-120937498+	NM_024913	C7orf58	4.89392	-3.63829	1.03778	-3.50584	0.000455164	0.00347933
hsa_circ_0082047	chr7:120768435-120937498+	NM_024913	C7orf58	4.89392	-3.63829	1.03778	-3.50584	0.000455164	0.00347933
hsa_circ_0058895	chr2:239969863-240158360-	NM_006037	HDAC4	10.6622	-2.12958	0.609139	-3.49605	0.000472193	0.00356051
hsa_circ_0022859	chr11:65384720-65402591+	NM_032223	PCNXL3	9.30883	-2.37757	0.680096	-3.49593	0.000472414	0.00356051
hsa_circ_0132356	chr6:79707130-79770535-	NM_017934	PHIP	6.43077	-2.71586	0.776326	-3.49835	0.000468151	0.00356051
hsa_circ_0139164	chr9:8777638-8778433-	NM_002839	PTPRD	4.55156	-3.54068	1.0125	-3.49697	0.00047058	0.00356051
hsa_circ_0017558	chr10:5726800-5782460+	NM_017782	FAM208B	10.4693	-2.40004	0.687131	-3.49284	0.000477916	0.00358938
hsa_circ_0055642	chr2:96942641-96965165-	NM_014014	SNRNP200	13.0248	-2.12993	0.611062	-3.48563	0.000490983	0.00366192
hsa_circ_0014222	chr1:153362507-153363033-	NM_002964	S100A8	13.9687	-2.6711	0.7662	-3.48616	0.000490001	0.00366192
hsa_circ_0135000	chr7:91622198-91646416+	ENST00000359028.2	AKAP9	12.0514	-2.05542	0.590785	-3.47914	0.000503031	0.00373879
hsa_circ_0110553	chr1:115266503-115282511-	NM_001242891	CSDE1	7.87456	-2.89207	0.832087	-3.47569	0.000509549	0.00377418
hsa_circ_0026267	chr12:51086731-51118669+	NM_173602	DIP2B	7.05122	-2.94654	0.84926	-3.46954	0.000521344	0.00382504
hsa_circ_0026268	chr12:51086731-51122461+	NM_173602	DIP2B	7.05122	-2.94654	0.84926	-3.46954	0.000521344	0.00382504
hsa_circ_0026260	chr12:51079615-51102345+	NM_173602	DIP2B	6.84991	-3.2058	0.92404	-3.46933	0.000521758	0.00382504
hsa_circ_0077266	chr6:87928313-87973406+	NM_015021	ZNF292	9.42493	-2.49002	0.718499	-3.46558	0.000529084	0.00386555
hsa_circ_0022653	chr11:63974822-63987798+	NM_178443	FERMT3	45.3627	1.94518	0.562102	3.46055	0.000539073	0.00391193
hsa_circ_0090386	chrX:47053200-47074527+	NM_003334	UBA1	6.22415	-2.69642	0.779141	-3.46075	0.000538667	0.00391193
hsa_circ_0040024	chr16:69184439-69201745+	NM_032830	CIRH1A	8.70968	-2.59715	0.751222	-3.45724	0.000545739	0.00393371
hsa_circ_0090143	chrX:24721367-24861794+	NM_016937	POLA1	7.3976	-2.92907	0.847226	-3.45724	0.000545732	0.00393371
hsa_circ_0022651	chr11:63974151-63979219+	NM_178443	FERMT3	45.6106	1.93967	0.561276	3.45582	0.000548624	0.00393974
hsa_circ_0055636	chr2:96940994-96971307-	NM_014014	SNRNP200	15.0763	-2.08084	0.602264	-3.45502	0.000550243	0.00393974
hsa_circ_0096768	chr11:93097325-93148280+	NM_181645	CCDC67	7.26643	-2.31936	0.67207	-3.45107	0.000558377	0.00397151
hsa_circ_0125899	chr4:184598610-184626223+	NM_021942	C4orf41	3.69137	-4.30622	1.24752	-3.45182	0.000556828	0.00397151
hsa_circ_0022652	chr11:63974822-63979219+	NM_178443	FERMT3	44.9346	1.94744	0.564502	3.44984	0.000560918	0.00397641
hsa_circ_0023209	chr11:68173991-68201306+	NM_002335	LRP5	25.3825	-1.98533	0.576093	-3.4462	0.000568534	0.00399089
hsa_circ_0023210	chr11:68173991-68204467+	NM_002335	LRP5	25.3825	-1.98533	0.576093	-3.4462	0.000568534	0.00399089
hsa_circ_0023212	chr11:68177381-68204467+	NM_002335	LRP5	25.3825	-1.98533	0.576093	-3.4462	0.000568534	0.00399089
hsa_circ_0023195	chr11:68131214-68183995+	NM_002335	LRP5	25.9391	-1.99465	0.579223	-3.44367	0.000573872	0.00401523
hsa_circ_0134998	chr7:91622198-91632549+	ENST00000359028.2	AKAP9	11.9364	-2.0383	0.592497	-3.44018	0.000581332	0.00402807
hsa_circ_0134999	chr7:91622198-91643642+	ENST00000359028.2	AKAP9	11.9364	-2.0383	0.592497	-3.44018	0.000581332	0.00402807
hsa_circ_0046039	chr17:78324100-78360691+	NM_020914	RNF213	12.3487	-2.07116	0.601851	-3.44133	0.000578871	0.00402807
hsa_circ_0086009	chr8:145319819-145331180-	None	None	14.5564	-2.1153	0.615528	-3.43657	0.000589132	0.00406899
hsa_circ_0126837	chr4:6843793-6873409+	NM_014743	KIAA0232	6.42854	-2.7191	0.792146	-3.43257	0.000597894	0.00411627
hsa_circ_0027458	chr12:68042511-68056444+	NM_006482	DYRK2	14.0306	-1.92217	0.560269	-3.4308	0.000601795	0.00412989
hsa_circ_0022459	chr11:62362735-62365613-	NM_004739	MTA2	10.9701	-2.26541	0.660684	-3.42889	0.000606064	0.00414594
hsa_circ_0076233	chr6:37426387-37442422+	NM_015050	FTSJD2	5.91779	-3.26605	0.953986	-3.42359	0.000618001	0.00420084
hsa_circ_0076231	chr6:37419581-37430784+	NM_015050	FTSJD2	6.02979	-3.29083	0.96113	-3.42392	0.000617251	0.00420084
hsa_circ_0023192	chr11:68125117-68207384+	NM_002335	LRP5	27.6853	-1.94763	0.569198	-3.42172	0.000622268	0.0042165
hsa_circ_0079184	chr7:2416584-2420377+	NM_001037283	EIF3B	8.24424	-2.54467	0.744644	-3.4173	0.00063246	0.00421902
hsa_circ_0045809	chr17:74396227-74396631-	NM_022066	UBE2O	8.51203	-2.88616	0.844447	-3.41781	0.00063127	0.00421902
hsa_circ_0045810	chr17:74396521-74398208-	NM_022066	UBE2O	8.51203	-2.88616	0.844447	-3.41781	0.00063127	0.00421902
hsa_circ_0010717	chr1:22181103-22199253-	NM_005529	HSPG2	6.29547	-3.19742	0.935216	-3.41891	0.000628727	0.00421902
hsa_circ_0034298	chr15:30614561-30616492+	None	None	4.73187	-3.49056	1.02127	-3.41786	0.000631153	0.00421902
hsa_circ_0084918	chr8:95541297-95543313-	NM_015496	KIAA1429	15.1856	-1.89298	0.554787	-3.41208	0.000644692	0.00427736
hsa_circ_0124836	chr3:98475212-98512636+	NM_006100	ST3GAL6	11.5601	-2.57464	0.754612	-3.41187	0.000645188	0.00427736
hsa_circ_0023194	chr11:68131214-68177608+	NM_002335	LRP5	25.5797	-1.97015	0.578359	-3.40646	0.00065812	0.00431642
hsa_circ_0013185	chr1:93303012-93307481+	NM_000969	RPL5	11.7317	-2.00876	0.589763	-3.40604	0.000659118	0.00431642
hsa_circ_0055643	chr2:96942641-96969068-	NM_014014	SNRNP200	14.866	-2.055	0.603223	-3.4067	0.000657544	0.00431642
hsa_circ_0083713	chr8:25189766-25253456+	NM_024940	DOCK5	8.23463	-2.58759	0.759218	-3.40823	0.000653855	0.00431642
hsa_circ_0071593	chr4:187518835-187630999-	NM_005245	FAT1	18.2026	-1.83933	0.540533	-3.40281	0.000666975	0.0043546
hsa_circ_0058894	chr2:239969863-240085619-	NM_006037	HDAC4	10.2083	-2.06299	0.606537	-3.40125	0.000670774	0.00436177
hsa_circ_0043469	chr17:37880978-37882106+	NM_001005862	ERBB2	13.4407	-2.22634	0.654829	-3.39988	0.000674166	0.00436177
hsa_circ_0106802	chr17:37881093-37882106+	NM_001005862	ERBB2	13.4407	-2.22634	0.654829	-3.39988	0.000674166	0.00436177
hsa_circ_0069199	chr4:10078927-10118573-	NM_017491	WDR1	8.19586	-2.28339	0.672342	-3.39618	0.000683344	0.00440787
hsa_circ_0077129	chr6:79695068-79770535-	NM_017934	PHIP	6.56435	-2.44438	0.721698	-3.38699	0.000706648	0.0045175
hsa_circ_0077131	chr6:79697925-79770535-	NM_017934	PHIP	6.56435	-2.44438	0.721698	-3.38699	0.000706648	0.0045175
hsa_circ_0077132	chr6:79700584-79770535-	NM_017934	PHIP	6.56435	-2.44438	0.721698	-3.38699	0.000706648	0.0045175
hsa_circ_0022654	chr11:63974822-63990661+	NM_178443	FERMT3	46.0717	1.86108	0.550025	3.38363	0.000715336	0.00454598
hsa_circ_0026449	chr12:52909911-52914243-	NM_000424	KRT5	9.32851	-2.09926	0.62031	-3.38421	0.000713841	0.00454598
hsa_circ_0084912	chr8:95524223-95550574-	NM_015496	KIAA1429	17.0016	-1.76743	0.524226	-3.3715	0.000747612	0.00466823
hsa_circ_0084913	chr8:95530015-95550574-	NM_015496	KIAA1429	17.0016	-1.76743	0.524226	-3.3715	0.000747612	0.00466823
hsa_circ_0084914	chr8:95530015-95556170-	NM_015496	KIAA1429	17.0016	-1.76743	0.524226	-3.3715	0.000747612	0.00466823
hsa_circ_0084915	chr8:95531212-95550574-	NM_015496	KIAA1429	17.0016	-1.76743	0.524226	-3.3715	0.000747612	0.00466823
hsa_circ_0084916	chr8:95531212-95556170-	NM_015496	KIAA1429	17.0016	-1.76743	0.524226	-3.3715	0.000747612	0.00466823
hsa_circ_0008880	chr6:37426387-37430784+	NM_015050	FTSJD2	5.80281	-3.23273	0.958514	-3.37265	0.000744497	0.00466823
hsa_circ_0030197	chr13:46718576-46732786-	NM_002298	LCP1	6.08893	-2.68989	0.798452	-3.36888	0.000754737	0.00469906
hsa_circ_0014770	chr1:156638555-156643319-	NM_006617	NES	18.623	-1.67558	0.498339	-3.36233	0.000772863	0.00477043
hsa_circ_0014771	chr1:156638555-156645132-	NM_006617	NES	18.623	-1.67558	0.498339	-3.36233	0.000772863	0.00477043
hsa_circ_0071508	chr4:184598610-184618988+	NM_021942	C4orf41	3.48111	-4.21579	1.25344	-3.36337	0.00076997	0.00477043
hsa_circ_0084909	chr8:95522644-95550574-	NM_015496	KIAA1429	17.0915	-1.729	0.515671	-3.35291	0.00079968	0.00486604
hsa_circ_0084910	chr8:95522644-95556170-	NM_015496	KIAA1429	17.0915	-1.729	0.515671	-3.35291	0.00079968	0.00486604
hsa_circ_0084911	chr8:95523412-95550574-	NM_015496	KIAA1429	17.0915	-1.729	0.515671	-3.35291	0.00079968	0.00486604
hsa_circ_0013184	chr1:93301783-93307481+	NM_000969	RPL5	12.7154	-1.8792	0.560212	-3.35445	0.000795236	0.00486604
hsa_circ_0010889	chr1:24104875-24114722+	NM_020362	PITHD1	6.13287	-2.81131	0.838015	-3.35473	0.000794429	0.00486604
hsa_circ_0048868	chr19:6678162-6719414-	NM_000064	C3	10.853	-2.19253	0.654163	-3.35166	0.000803297	0.00487424
hsa_circ_0071595	chr4:187524056-187630999-	NM_005245	FAT1	17.7852	-1.83906	0.550193	-3.34257	0.000830057	0.00500832
hsa_circ_0028148	chr12:110367606-110418851-	NM_057169	GIT2	10.8819	-2.32249	0.694794	-3.3427	0.000829687	0.00500832
hsa_circ_0082882	chr7:149484456-149524048+	NM_198455	SSPO	14.6051	-2.06069	0.617125	-3.33918	0.000840271	0.00504163
hsa_circ_0045807	chr17:74394917-74396631-	NM_022066	UBE2O	8.79892	-2.81556	0.843148	-3.33934	0.000839763	0.00504163
hsa_circ_0066014	chr3:52365163-52428677+	NM_015512	DNAH1	11.4783	-1.97547	0.592137	-3.33618	0.000849386	0.00508212
hsa_circ_0078973	chr6_qbl_hap6:2615915-2618250-	None	None	8.31479	-2.56818	0.771462	-3.32898	0.000871637	0.00520077
hsa_circ_0047869	chr18:59878385-59899660+	NM_020854	KIAA1468	15.5807	-1.64253	0.495262	-3.31648	0.000911582	0.00532087
hsa_circ_0047870	chr18:59888269-59899660+	NM_020854	KIAA1468	15.5807	-1.64253	0.495262	-3.31648	0.000911582	0.00532087
hsa_circ_0047871	chr18:59888269-59922711+	NM_020854	KIAA1468	15.5807	-1.64253	0.495262	-3.31648	0.000911582	0.00532087
hsa_circ_0108756	chr18:59888269-59912109+	ENST00000256858.6	KIAA1468	15.5807	-1.64253	0.495262	-3.31648	0.000911582	0.00532087
hsa_circ_0108757	chr18:59888451-59899660+	ENST00000256858.6	KIAA1468	15.5807	-1.64253	0.495262	-3.31648	0.000911582	0.00532087
hsa_circ_0066015	chr3:52365163-52431893+	NM_015512	DNAH1	11.8879	-1.89171	0.57037	-3.31664	0.000911059	0.00532087
hsa_circ_0094738	chr11:103013996-103027499+	NM_001080463	DYNC2H1	8.85584	-2.43933	0.734826	-3.3196	0.000901451	0.00532087
hsa_circ_0022734	chr11:64673034-64684722-	NM_015104	ATG2A	4.80505	-3.25312	0.980766	-3.31692	0.000910167	0.00532087
hsa_circ_0117566	chr2:149793797-149835504+	NM_004522	KIF5C	5.26355	-3.0253	0.912802	-3.3143	0.000918733	0.00533362
hsa_circ_0110551	chr1:115262199-115269711-	NM_001242891	CSDE1	4.46063	-3.53123	1.06543	-3.31436	0.000918535	0.00533362
hsa_circ_0033576	chr14:105612067-105624100-	NM_002226	JAG2	12.0693	-2.02271	0.610752	-3.31183	0.000926865	0.00536484
hsa_circ_0070455	chr4:95129496-95202741+	NM_001128429	SMARCAD1	5.08665	-2.81772	0.851362	-3.30966	0.000934101	0.00536484
hsa_circ_0070456	chr4:95129496-95204454+	NM_001128429	SMARCAD1	5.08665	-2.81772	0.851362	-3.30966	0.000934101	0.00536484
hsa_circ_0125896	chr4:184584999-184618988+	NM_021942	C4orf41	4.14963	-3.37826	1.02053	-3.3103	0.000931955	0.00536484
hsa_circ_0114430	chr1:91726857-91818856-	NM_001017975	HFM1	12.1157	-2.19459	0.664906	-3.3006	0.000964779	0.00552625
hsa_circ_0077136	chr6:79707970-79770535-	NM_017934	PHIP	5.98109	-2.59626	0.790728	-3.28338	0.00102571	0.00584412
hsa_circ_0077139	chr6:79711615-79770535-	NM_017934	PHIP	5.98109	-2.59626	0.790728	-3.28338	0.00102571	0.00584412
hsa_circ_0139539	chrX:106769811-106797734+	ENST00000276185.4	FRMPD3	8.24765	-2.59401	0.790462	-3.28164	0.00103207	0.00586477
hsa_circ_0055655	chr2:96948938-96956553-	NM_014014	SNRNP200	7.94566	-2.36168	0.720155	-3.2794	0.00104028	0.00589584
hsa_circ_0049287	chr19:10736928-10748991+	NM_020428	SLC44A2	6.99286	-2.85776	0.871851	-3.27781	0.00104616	0.00591356
hsa_circ_0023187	chr11:68115314-68214001+	NM_002335	LRP5	28.1736	-1.87778	0.573762	-3.27275	0.00106506	0.00598885
hsa_circ_0138515	chr9:23731019-23765097-	ENST00000380110.4	ELAVL2	6.4336	-2.60146	0.794704	-3.27349	0.00106228	0.00598885
hsa_circ_0131063	chr6:152497528-152545799-	ENST00000367255.5	SYNE1	4.91302	-3.03694	0.92904	-3.2689	0.00107968	0.00605521
hsa_circ_0137358	chr8:95538450-95556170-	ENST00000297591.5	KIAA1429	16.6376	-1.72748	0.529213	-3.26425	0.00109754	0.00613938
hsa_circ_0117565	chr2:149793797-149818633+	NM_004522	KIF5C	5.13407	-2.98337	0.91663	-3.25472	0.00113505	0.00631631
hsa_circ_0117570	chr2:149803412-149818633+	NM_004522	KIF5C	5.13407	-2.98337	0.91663	-3.25472	0.00113505	0.00631631
hsa_circ_0040040	chr16:69279504-69333677+	NM_006750	SNTB2	5.43552	-2.8459	0.875519	-3.25053	0.00115191	0.00639356
hsa_circ_0109073	chr19:12637649-12638321-	ENST00000593682.1	CTD-2192J16.20	39.0619	1.88098	0.579136	3.24791	0.00116256	0.00641922
hsa_circ_0114437	chr1:91778905-91818709-	NM_001017975	HFM1	11.9208	-2.23433	0.688343	-3.24595	0.00117058	0.00641922
hsa_circ_0114438	chr1:91778905-91818856-	NM_001017975	HFM1	11.9208	-2.23433	0.688343	-3.24595	0.00117058	0.00641922
hsa_circ_0088924	chr9:131709976-131745829+	NM_015354	NUP188	6.38991	-2.86672	0.883227	-3.24574	0.00117148	0.00641922
hsa_circ_0097900	chr12:131437686-131456125+	NM_198827	GPR133	4.72744	-2.98289	0.918389	-3.24795	0.00116238	0.00641922
hsa_circ_0023191	chr11:68125117-68181480+	NM_002335	LRP5	26.7216	-1.88524	0.581115	-3.24418	0.00117788	0.00642156
hsa_circ_0048867	chr19:6677845-6718175-	NM_000064	C3	10.4033	-2.12194	0.653998	-3.24457	0.00117628	0.00642156
hsa_circ_0021572	chr11:32948702-32979632+	NM_001076786	QSER1	3.76224	-3.68157	1.13672	-3.23877	0.00120047	0.00652811
hsa_circ_0084899	chr8:95502166-95556170-	NM_015496	KIAA1429	17.6242	-1.63963	0.508578	-3.22396	0.00126431	0.00668903
hsa_circ_0084900	chr8:95504879-95550574-	NM_015496	KIAA1429	17.6242	-1.63963	0.508578	-3.22396	0.00126431	0.00668903
hsa_circ_0084901	chr8:95504879-95556170-	NM_015496	KIAA1429	17.6242	-1.63963	0.508578	-3.22396	0.00126431	0.00668903
hsa_circ_0084903	chr8:95511601-95550574-	NM_015496	KIAA1429	17.6242	-1.63963	0.508578	-3.22396	0.00126431	0.00668903
hsa_circ_0084906	chr8:95518727-95550574-	NM_015496	KIAA1429	17.6242	-1.63963	0.508578	-3.22396	0.00126431	0.00668903
hsa_circ_0043461	chr17:37863242-37883256+	NM_001005862	ERBB2	17.8102	-1.67361	0.518418	-3.2283	0.00124529	0.00668903
hsa_circ_0113766	chr1:6185583-6185918-	NM_015557	CHD5	12.1511	-1.95075	0.604639	-3.2263	0.00125402	0.00668903
hsa_circ_0045442	chr17:65871671-65924717+	NM_004459	BPTF	7.41963	-2.12027	0.657285	-3.2258	0.00125619	0.00668903
hsa_circ_0057859	chr2:203991546-204062114+	NM_001114132	NBEAL1	6.58419	-2.45596	0.761523	-3.22506	0.00125946	0.00668903
hsa_circ_0057860	chr2:203991546-204064170+	NM_001114132	NBEAL1	6.58419	-2.45596	0.761523	-3.22506	0.00125946	0.00668903
hsa_circ_0127344	chr4:95155104-95206220+	NM_001128429	SMARCAD1	4.85968	-2.75362	0.852888	-3.22858	0.00124405	0.00668903
hsa_circ_0033577	chr14:105612947-105624100-	NM_002226	JAG2	11.6203	-2.0804	0.646465	-3.21812	0.00129032	0.00680987
hsa_circ_0088860	chr9:131362358-131389777+	NM_001130438	SPTAN1	10.1465	-1.86505	0.5801	-3.21505	0.00130423	0.00684962
hsa_circ_0088861	chr9:131362358-131394602+	NM_001130438	SPTAN1	10.1465	-1.86505	0.5801	-3.21505	0.00130423	0.00684962
hsa_circ_0088305	chr9:123617930-123623452-	NM_015651	PHF19	12.184	-2.15335	0.669998	-3.21396	0.00130918	0.00685882
hsa_circ_0050821	chr19:38865648-38870045+	NM_002812	PSMD8	5.79552	-2.62921	0.818279	-3.2131	0.00131309	0.00686258
hsa_circ_0013486	chr1:111489811-111506566-	NM_018372	LRIF1	4.5922	-2.66773	0.830706	-3.2114	0.00132088	0.00686511
hsa_circ_0088926	chr9:131711467-131745829+	NM_015354	NUP188	6.28478	-2.83874	0.885045	-3.20746	0.00133914	0.00686511
hsa_circ_0088927	chr9:131711467-131749996+	NM_015354	NUP188	6.28478	-2.83874	0.885045	-3.20746	0.00133914	0.00686511
hsa_circ_0088929	chr9:131718628-131743669+	NM_015354	NUP188	6.28478	-2.83874	0.885045	-3.20746	0.00133914	0.00686511
hsa_circ_0088930	chr9:131718628-131744980+	NM_015354	NUP188	6.28478	-2.83874	0.885045	-3.20746	0.00133914	0.00686511
hsa_circ_0088931	chr9:131718628-131745829+	NM_015354	NUP188	6.28478	-2.83874	0.885045	-3.20746	0.00133914	0.00686511
hsa_circ_0088934	chr9:131719230-131745829+	NM_015354	NUP188	6.28478	-2.83874	0.885045	-3.20746	0.00133914	0.00686511
hsa_circ_0138107	chr9:131718628-131749154+	ENST00000372577.2	NUP188	6.28478	-2.83874	0.885045	-3.20746	0.00133914	0.00686511
hsa_circ_0113115	chr1:34180287-34182079+	ENST00000373381.4	CSMD2	10.0003	-2.11662	0.66099	-3.2022	0.00136384	0.00694199
hsa_circ_0028147	chr12:110367606-110403382-	NM_057169	GIT2	9.61349	-2.29299	0.716015	-3.20244	0.00136271	0.00694199
hsa_circ_0118772	chr2:203986976-204055112+	ENST00000449802.1	NBEAL1	6.66188	-2.33304	0.728359	-3.20315	0.00135935	0.00694199
hsa_circ_0077110	chr6:79655717-79770535-	NM_017934	PHIP	9.82422	-2.09125	0.654	-3.19763	0.0013856	0.00703609
hsa_circ_0084919	chr8:95541297-95550574-	NM_015496	KIAA1429	16.4174	-1.70238	0.532535	-3.19674	0.00138991	0.00704134
hsa_circ_0077144	chr6:79724798-79770535-	NM_017934	PHIP	5.75114	-2.5272	0.791047	-3.19476	0.00139949	0.00707318
hsa_circ_0035270	chr15:51240216-51290080+	NM_001252127	AP4E1	6.40594	-3.03676	0.95224	-3.18907	0.00142733	0.00719698
hsa_circ_0013484	chr1:111489811-111495437-	NM_018372	LRIF1	4.28095	-2.78972	0.876723	-3.18198	0.00146271	0.00734091
hsa_circ_0013485	chr1:111489811-111495583-	NM_018372	LRIF1	4.28095	-2.78972	0.876723	-3.18198	0.00146271	0.00734091
hsa_circ_0048680	chr19:4969123-5047680+	NM_015015	KDM4B	8.94228	-2.32582	0.732299	-3.17605	0.00149296	0.00747524
hsa_circ_0088858	chr9:131362358-131386766+	NM_001130438	SPTAN1	9.67978	-1.87095	0.589514	-3.17372	0.00150501	0.00748323
hsa_circ_0088859	chr9:131362358-131387458+	NM_001130438	SPTAN1	9.67978	-1.87095	0.589514	-3.17372	0.00150501	0.00748323
hsa_circ_0031137	chr14:21544518-21556257+	NM_018071	ARHGEF40	4.60383	-2.82811	0.891293	-3.17304	0.00150849	0.00748323
hsa_circ_0031138	chr14:21544518-21557035+	NM_018071	ARHGEF40	4.60383	-2.82811	0.891293	-3.17304	0.00150849	0.00748323
hsa_circ_0126828	chr4:6825911-6878484+	NM_014743	KIAA0232	8.354	-2.03884	0.642805	-3.17179	0.00151502	0.0074983
hsa_circ_0028548	chr12:116396380-116413118-	NM_015335	MED13L	7.88496	-2.50706	0.791017	-3.16942	0.00152745	0.00754246
hsa_circ_0066139	chr3:52870771-52889460-	NM_198563	TMEM110	19.0522	-1.92327	0.607383	-3.16649	0.00154289	0.00758403
hsa_circ_0012062	chr1:43904599-43913642+	NM_015284	SZT2	8.04375	-2.15586	0.680939	-3.16601	0.00154544	0.00758403
hsa_circ_0074402	chr5:145515163-145544034-	NM_020117	LARS	5.70226	-2.85725	0.902529	-3.16582	0.00154646	0.00758403
hsa_circ_0084917	chr8:95538450-95547235-	NM_015496	KIAA1429	16.0785	-1.66893	0.527526	-3.16369	0.00155782	0.00762232
hsa_circ_0057849	chr2:203949185-204062114+	NM_001114132	NBEAL1	7.4668	-2.13132	0.674536	-3.15968	0.00157942	0.00771044
hsa_circ_0026447	chr12:52909911-52911016-	NM_000424	KRT5	3.91322	-2.98453	0.944934	-3.15846	0.00158605	0.00772527
hsa_circ_0088275	chr9:119976636-120053792-	NM_014010	ASTN2	7.97615	-2.37384	0.751823	-3.15744	0.00159161	0.00773478
hsa_circ_0131311	chr6:168225262-168226230-	TCONS_00011615	TCONS_00011615	11.6203	-2.1103	0.669193	-3.15351	0.00161322	0.00780451
hsa_circ_0125897	chr4:184584999-184629727+	NM_021942	C4orf41	4.88443	-2.95023	0.935455	-3.15379	0.00161166	0.00780451
hsa_circ_0093124	chr10:133958610-133959084+	ENST00000298622.4	JAKMIP3	5.91824	-3.16713	1.00488	-3.15177	0.00162285	0.00783345
hsa_circ_0131696	chr6:37420822-37427460+	NM_015050	FTSJD2	5.0899	-3.02621	0.960388	-3.15103	0.00162695	0.00783562
hsa_circ_0101035	chr13:96264290-96295952-	NM_198968	DZIP1	6.69334	-2.53088	0.8035	-3.14983	0.00163368	0.00785042
hsa_circ_0038867	chr16:28855550-28856801-	NM_003321	TUFM	9.74642	-1.86779	0.593194	-3.14869	0.00164004	0.00786339
hsa_circ_0033575	chr14:105612067-105618076-	NM_002226	JAG2	10.5726	-1.99836	0.634932	-3.14736	0.00164755	0.00787798
hsa_circ_0129963	chr5:89971896-90000305+	ENST00000405460.2	GPR98	5.17127	-2.89345	0.919477	-3.14685	0.00165042	0.00787798
hsa_circ_0109072	chr19:12637649-12637817-	ENST00000593682.1	CTD-2192J16.20	38.0682	1.85361	0.591308	3.13476	0.00171997	0.00792161
hsa_circ_0041620	chr17:4843629-4848517+	NM_015528	RNF167	9.63566	-2.0799	0.663646	-3.13405	0.00172411	0.00792161
hsa_circ_0041621	chr17:4843781-4848517+	NM_015528	RNF167	9.63566	-2.0799	0.663646	-3.13405	0.00172411	0.00792161
hsa_circ_0041622	chr17:4844371-4848517+	NM_015528	RNF167	9.63566	-2.0799	0.663646	-3.13405	0.00172411	0.00792161
hsa_circ_0041623	chr17:4845635-4848517+	NM_015528	RNF167	9.63566	-2.0799	0.663646	-3.13405	0.00172411	0.00792161
hsa_circ_0041624	chr17:4845871-4848517+	NM_015528	RNF167	9.63566	-2.0799	0.663646	-3.13405	0.00172411	0.00792161
hsa_circ_0041625	chr17:4846473-4848517+	NM_015528	RNF167	9.63566	-2.0799	0.663646	-3.13405	0.00172411	0.00792161
hsa_circ_0041628	chr17:4846720-4848517+	NM_015528	RNF167	9.63566	-2.0799	0.663646	-3.13405	0.00172411	0.00792161
hsa_circ_0004272	chr19:5032876-5047680+	NM_015015	KDM4B	8.82731	-2.30368	0.734603	-3.13595	0.00171297	0.00792161
hsa_circ_0004720	chr19:5039846-5047680+	NM_015015	KDM4B	8.82731	-2.30368	0.734603	-3.13595	0.00171297	0.00792161
hsa_circ_0048683	chr19:5016267-5047680+	NM_015015	KDM4B	8.82731	-2.30368	0.734603	-3.13595	0.00171297	0.00792161
hsa_circ_0048684	chr19:5016267-5071070+	NM_015015	KDM4B	8.82731	-2.30368	0.734603	-3.13595	0.00171297	0.00792161
hsa_circ_0048689	chr19:5039846-5071070+	NM_015015	KDM4B	8.82731	-2.30368	0.734603	-3.13595	0.00171297	0.00792161
hsa_circ_0048693	chr19:5041147-5047680+	NM_015015	KDM4B	8.82731	-2.30368	0.734603	-3.13595	0.00171297	0.00792161
hsa_circ_0076228	chr6:37400906-37430784+	NM_015050	FTSJD2	6.68524	-2.6241	0.837371	-3.13374	0.00172594	0.00792161
hsa_circ_0070460	chr4:95162056-95204454+	NM_001128429	SMARCAD1	4.63271	-2.68738	0.856233	-3.1386	0.00169756	0.00792161
hsa_circ_0070461	chr4:95170804-95204454+	NM_001128429	SMARCAD1	4.63271	-2.68738	0.856233	-3.1386	0.00169756	0.00792161
hsa_circ_0021571	chr11:32948702-32975725+	NM_001076786	QSER1	3.5323	-3.58297	1.13946	-3.14444	0.00166407	0.00792161
hsa_circ_0028278	chr12:112103442-112121111-	NM_006768	BRAP	5.44418	-2.50264	0.799974	-3.1284	0.00175759	0.00803256
hsa_circ_0097343	chr12:112096539-112119639-	ENST00000419234.4	BRAP	5.44418	-2.50264	0.799974	-3.1284	0.00175759	0.00803256
hsa_circ_0088862	chr9:131362358-131394763+	NM_001130438	SPTAN1	10.2363	-1.80115	0.576204	-3.12588	0.00177274	0.00806745
hsa_circ_0088867	chr9:131367574-131394763+	NM_001130438	SPTAN1	10.2363	-1.80115	0.576204	-3.12588	0.00177274	0.00806745
hsa_circ_0018603	chr10:70947397-70958953+	NM_003171	SUPV3L1	5.88884	-2.88611	0.924686	-3.12118	0.00180129	0.00818007
hsa_circ_0058892	chr2:239969863-240005938-	NM_006037	HDAC4	9.38822	-1.90837	0.611698	-3.1198	0.00180974	0.00818385
hsa_circ_0058893	chr2:239969863-240011812-	NM_006037	HDAC4	9.38822	-1.90837	0.611698	-3.1198	0.00180974	0.00818385
hsa_circ_0022852	chr11:65383782-65388437+	NM_032223	PCNXL3	7.82015	-2.53399	0.813134	-3.11632	0.00183122	0.0082118
hsa_circ_0022853	chr11:65384294-65388437+	NM_032223	PCNXL3	7.82015	-2.53399	0.813134	-3.11632	0.00183122	0.0082118
hsa_circ_0022854	chr11:65384294-65391432+	NM_032223	PCNXL3	7.82015	-2.53399	0.813134	-3.11632	0.00183122	0.0082118
hsa_circ_0022855	chr11:65384294-65391837+	NM_032223	PCNXL3	7.82015	-2.53399	0.813134	-3.11632	0.00183122	0.0082118
hsa_circ_0014772	chr1:156638555-156647189-	NM_006617	NES	19.4903	-1.55438	0.499868	-3.10958	0.00187354	0.00838411
hsa_circ_0005062	chr9:710803-713464+	NM_153186	KANK1	6.80148	-2.80996	0.904061	-3.10815	0.00188261	0.00839076
hsa_circ_0111449	chr1:183849749-183885835+	NM_015149	RGL1	4.40388	-2.91398	0.937539	-3.10812	0.00188284	0.00839076
hsa_circ_0079954	chr7:43400484-43548720+	NM_015052	HECW1	14.5436	-1.93967	0.624574	-3.10559	0.00189897	0.00844513
hsa_circ_0138532	chr9:2503269-2525717-	TCONS_l2_00029172	TCONS_l2_00029172	7.60603	-2.57694	0.830539	-3.10274	0.00191738	0.00850937
hsa_circ_0031136	chr14:21544518-21554025+	NM_018071	ARHGEF40	4.49869	-2.78613	0.89842	-3.10114	0.00192775	0.00852017
hsa_circ_0031139	chr14:21546335-21554025+	NM_018071	ARHGEF40	4.49869	-2.78613	0.89842	-3.10114	0.00192775	0.00852017
hsa_circ_0069203	chr4:10089330-10117858-	NM_017491	WDR1	6.86821	-2.39665	0.773612	-3.098	0.00194829	0.00859327
hsa_circ_0016772	chr1:228430883-228497260+	NM_001098623	OBSCN	33.3735	-1.58107	0.511128	-3.09329	0.00197951	0.00863098
hsa_circ_0089413	chr9:137021627-137025094+	NM_017588	WDR5	9.1001	-2.23991	0.724168	-3.09307	0.00198095	0.00863098
hsa_circ_0026262	chr12:51079615-51112818+	NM_173602	DIP2B	7.32064	-2.48743	0.803735	-3.09484	0.0019692	0.00863098
hsa_circ_0018602	chr10:70945742-70962275+	NM_003171	SUPV3L1	5.9542	-2.71772	0.878437	-3.09381	0.00197602	0.00863098
hsa_circ_0010726	chr1:22183777-22207995-	NM_005529	HSPG2	5.77151	-3.07055	0.992482	-3.09381	0.00197604	0.00863098
hsa_circ_0010729	chr1:22186058-22207328-	NM_005529	HSPG2	5.77151	-3.07055	0.992482	-3.09381	0.00197604	0.00863098
hsa_circ_0048149	chr19:1043723-1049004+	NM_019112	ABCA7	17.1566	-2.06186	0.667997	-3.08663	0.00202441	0.00879215
hsa_circ_0029597	chr13:19625300-19687941-	TCONS_l2_00007482	TCONS_l2_00007482	9.5814	-2.07964	0.673814	-3.08638	0.00202613	0.00879215
hsa_circ_0026270	chr12:51092110-51115179+	NM_173602	DIP2B	6.01157	-2.67738	0.867919	-3.08483	0.00203668	0.00880241
hsa_circ_0076232	chr6:37426387-37427460+	NM_015050	FTSJD2	4.86293	-2.95799	0.958854	-3.08492	0.00203605	0.00880241
hsa_circ_0078266	chr6:151186814-151220136+	NM_001242769	MTHFD1L	13.4594	-2.35486	0.764395	-3.08068	0.00206527	0.00890804
hsa_circ_0138518	chr9:23762003-23765097-	ENST00000380110.4	ELAVL2	6.00433	-2.48469	0.808478	-3.07329	0.00211714	0.00911345
hsa_circ_0045441	chr17:65871671-65919106+	NM_004459	BPTF	7.05553	-2.03095	0.661056	-3.07227	0.00212434	0.00912617
hsa_circ_0066138	chr3:52870771-52877814-	NM_198563	TMEM110	18.4833	-1.87192	0.61019	-3.06776	0.00215667	0.00924606
hsa_circ_0024510	chr11:118888667-118888763-	NM_001028	RPS25	5.02611	-2.93003	0.955283	-3.06718	0.00216086	0.00924606
hsa_circ_0041626	chr17:4846720-4846814+	NM_015528	RNF167	9.38063	-2.03333	0.663522	-3.06445	0.0021807	0.00929392
hsa_circ_0041627	chr17:4846720-4847933+	NM_015528	RNF167	9.38063	-2.03333	0.663522	-3.06445	0.0021807	0.00929392
hsa_circ_0057855	chr2:203974872-204040010+	NM_001114132	NBEAL1	7.25654	-2.07977	0.679976	-3.05859	0.00222381	0.00940507
hsa_circ_0030196	chr13:46718576-46730705-	NM_002298	LCP1	5.31959	-2.47246	0.809006	-3.05617	0.0022418	0.00940507
hsa_circ_0006749	chr17:78109802-78112079-	NM_014740	EIF4A3	7.25365	-2.76459	0.90457	-3.05625	0.00224122	0.00940507
hsa_circ_0045983	chr17:78110026-78112079-	NM_014740	EIF4A3	7.25365	-2.76459	0.90457	-3.05625	0.00224122	0.00940507
hsa_circ_0045984	chr17:78110026-78113939-	NM_014740	EIF4A3	7.25365	-2.76459	0.90457	-3.05625	0.00224122	0.00940507
hsa_circ_0045985	chr17:78110026-78115180-	NM_014740	EIF4A3	7.25365	-2.76459	0.90457	-3.05625	0.00224122	0.00940507
hsa_circ_0107745	chr17:78109111-78112079-	NM_014740	EIF4A3	7.25365	-2.76459	0.90457	-3.05625	0.00224122	0.00940507
hsa_circ_0107746	chr17:78109111-78113939-	NM_014740	EIF4A3	7.25365	-2.76459	0.90457	-3.05625	0.00224122	0.00940507
hsa_circ_0017503	chr10:3186047-3190821+	NR_038284	LOC100507034	4.35082	-2.787	0.91221	-3.05521	0.002249	0.00941686
hsa_circ_0021828	chr11:46299227-46342296+	NM_052854	CREB3L1	4.89981	-2.83639	0.928963	-3.05329	0.0022635	0.00945916
hsa_circ_0051044	chr19:40327195-40331427-	NM_001436	FBL	5.07695	-2.78942	0.914082	-3.05161	0.00227621	0.00949379
hsa_circ_0010727	chr1:22183777-22213827-	NM_005529	HSPG2	7.42882	-2.57495	0.844845	-3.04783	0.002305	0.00959524
hsa_circ_0088857	chr9:131362358-131381282+	NM_001130438	SPTAN1	7.58526	-1.94975	0.640997	-3.04174	0.00235211	0.00975354
hsa_circ_0138081	chr9:131369882-131381282+	NM_001130438	SPTAN1	7.58526	-1.94975	0.640997	-3.04174	0.00235211	0.00975354
hsa_circ_0063799	chr22:46760408-46835308-	NM_014246	CELSR1	6.7339	-2.52254	0.831855	-3.03243	0.00242593	0.0100403
hsa_circ_0074720	chr5:154266975-154308219-	NM_015465	GEMIN5	6.23746	-2.33325	0.770527	-3.02811	0.00246085	0.0101652
hsa_circ_0041124	chr16:89998978-90002505+	NM_001197181	TUBB3	8.96945	-2.23364	0.739458	-3.02064	0.00252237	0.0103993
hsa_circ_0010719	chr1:22181340-22199917-	NM_005529	HSPG2	5.46559	-2.96506	0.982599	-3.01757	0.00254809	0.0104853
hsa_circ_0044105	chr17:42937272-42971893-	NM_004247	EFTUD2	5.90188	-2.42846	0.805396	-3.01524	0.00256777	0.010546
hsa_circ_0041126	chr16:90000319-90002505+	NM_001197181	TUBB3	6.71739	-2.39728	0.795368	-3.01405	0.00257781	0.0105469
hsa_circ_0041127	chr16:90001136-90002505+	NM_001197181	TUBB3	6.71739	-2.39728	0.795368	-3.01405	0.00257781	0.0105469
hsa_circ_0088856	chr9:131362358-131380387+	NM_001130438	SPTAN1	7.19567	-1.97382	0.655541	-3.01098	0.00260406	0.0106139
hsa_circ_0041123	chr16:89986997-90002505+	NM_001197181	TUBB3	10.9085	-2.14498	0.712285	-3.01141	0.00260037	0.0106139
hsa_circ_0107540	chr17:65882243-65909303+	ENST00000321892.4	BPTF	6.29888	-2.04955	0.681325	-3.00818	0.00262819	0.0106331
hsa_circ_0013630	chr1:114964057-115006178-	NM_015906	TRIM33	6.34106	-2.42087	0.804773	-3.00813	0.00262857	0.0106331
hsa_circ_0013631	chr1:114964057-115007010-	NM_015906	TRIM33	6.34106	-2.42087	0.804773	-3.00813	0.00262857	0.0106331
hsa_circ_0110542	chr1:114964057-114976355-	ENST00000358465.2	TRIM33	6.34106	-2.42087	0.804773	-3.00813	0.00262857	0.0106331
hsa_circ_0010725	chr1:22183777-22205614-	NM_005529	HSPG2	5.56125	-3.00786	1.00211	-3.00153	0.00268626	0.010846
hsa_circ_0124208	chr3:53260771-53269190-	ENST00000462138.1	TKT	6.83523	-2.27821	0.759319	-3.00033	0.00269686	0.0108684
hsa_circ_0107548	chr17:65887959-65909303+	ENST00000321892.4	BPTF	5.99125	-2.09193	0.697512	-2.99913	0.00270751	0.0108909
hsa_circ_0045264	chr17:62015913-62024527-	NM_000334	SCN4A	9.24092	-1.98951	0.663514	-2.99845	0.00271361	0.010895
hsa_circ_0083379	chr8:12945995-12990809-	NM_006094	DLC1	4.12757	-3.05589	1.01952	-2.99738	0.00272307	0.0109126
hsa_circ_0061765	chr21:40762623-40764446+	NM_004627	WRB	8.69493	-2.06426	0.689764	-2.9927	0.00276522	0.0110609
hsa_circ_0036845	chr15:91040463-91045475+	NM_003870	IQGAP1	4.30468	-3.08606	1.03261	-2.9886	0.00280259	0.0111895
hsa_circ_0041125	chr16:89999875-90002505+	NM_001197181	TUBB3	8.85448	-2.21043	0.740437	-2.9853	0.00283297	0.0112898
hsa_circ_0110628	chr1:120068478-120070615-	None	None	8.64753	-1.96353	0.659588	-2.9769	0.00291182	0.0115826
hsa_circ_0029783	chr13:25881943-25901650+	NM_014089	NUPL1	8.44727	2.85206	0.961232	2.96709	0.00300635	0.0118056
hsa_circ_0029784	chr13:25881943-25912869+	NM_014089	NUPL1	8.44727	2.85206	0.961232	2.96709	0.00300635	0.0118056
hsa_circ_0029788	chr13:25887020-25905696+	NM_014089	NUPL1	8.44727	2.85206	0.961232	2.96709	0.00300635	0.0118056
hsa_circ_0100107	chr13:25881943-25895231+	ENST00000463407.1	NUPL1	8.44727	2.85206	0.961232	2.96709	0.00300635	0.0118056
hsa_circ_0100108	chr13:25881943-25899206+	ENST00000463407.1	NUPL1	8.44727	2.85206	0.961232	2.96709	0.00300635	0.0118056
hsa_circ_0100109	chr13:25881943-25905696+	NM_014089	NUPL1	8.44727	2.85206	0.961232	2.96709	0.00300635	0.0118056
hsa_circ_0100110	chr13:25887020-25895231+	ENST00000463407.1	NUPL1	8.44727	2.85206	0.961232	2.96709	0.00300635	0.0118056
hsa_circ_0045444	chr17:65882243-65928135+	NM_004459	BPTF	6.79657	-1.96481	0.663146	-2.96286	0.00304795	0.0119245
hsa_circ_0107542	chr17:65882243-65936772+	ENST00000321892.4	BPTF	6.79657	-1.96481	0.663146	-2.96286	0.00304795	0.0119245
hsa_circ_0135309	chr8:101540072-101545539-	ENST00000519597.1	ANKRD46	4.70069	-2.76051	0.931875	-2.96232	0.0030533	0.0119245
hsa_circ_0136345	chr8:30915887-30958471+	NM_000553	WRN	5.51746	-2.2046	0.747548	-2.94911	0.00318689	0.0123787
hsa_circ_0063811	chr22:46780439-46835308-	NM_014246	CELSR1	4.4784	-2.88262	0.977301	-2.94958	0.00318211	0.0123787
hsa_circ_0063815	chr22:46785186-46835308-	NM_014246	CELSR1	4.4784	-2.88262	0.977301	-2.94958	0.00318211	0.0123787
hsa_circ_0058402	chr2:220427123-220433046-	NM_015311	OBSL1	3.77453	-2.86602	0.97249	-2.94709	0.00320778	0.0124374
hsa_circ_0057435	chr2:189912934-189951496-	NM_000393	COL5A2	7.19231	-1.93154	0.656209	-2.94349	0.00324538	0.0125605
hsa_circ_0036846	chr15:91043226-91045475+	NM_003870	IQGAP1	4.18971	-3.04262	1.03649	-2.93551	0.00333002	0.0128649
hsa_circ_0067139	chr3:126710226-126756235+	NM_032242	PLXNA1	4.23461	-3.04735	1.03905	-2.93281	0.00335911	0.012954
hsa_circ_0016848	chr1:230372098-230410310+	NM_004481	GALNT2	8.39902	-2.14048	0.729997	-2.93218	0.00336594	0.012957
hsa_circ_0101034	chr13:96264290-96294495-	NM_198968	DZIP1	5.50363	-2.56485	0.875299	-2.93026	0.00338681	0.0130141
hsa_circ_0114439	chr1:91778905-91845793-	NM_001017975	HFM1	12.3699	-1.91469	0.655188	-2.92235	0.00347398	0.0133014
hsa_circ_0114440	chr1:91778905-91851391-	NM_001017975	HFM1	12.3699	-1.91469	0.655188	-2.92235	0.00347398	0.0133014
hsa_circ_0136348	chr8:30933688-30958471+	NM_000553	WRN	4.58946	-2.43141	0.832942	-2.91907	0.00351081	0.013414
hsa_circ_0077335	chr6:90403792-90418347-	NM_014611	MDN1	5.01019	-2.62243	0.898518	-2.91862	0.00351588	0.013414
hsa_circ_0013183	chr1:93301746-93307481+	NM_000969	RPL5	13.2578	-1.55503	0.53364	-2.914	0.00356828	0.0135898
hsa_circ_0066396	chr3:58510152-58522929-	NM_003500	ACOX2	7.61856	-2.38949	0.820679	-2.9116	0.00359579	0.0136704
hsa_circ_0063803	chr22:46763625-46835308-	NM_014246	CELSR1	5.5824	-2.59405	0.89121	-2.9107	0.00360615	0.0136855
hsa_circ_0023732	chr11:77618762-77649871-	NM_033547	INTS4	7.61629	-2.2354	0.768332	-2.90942	0.00362098	0.0137176
hsa_circ_0103808	chr15:51242075-51291459+	NM_001252127	AP4E1	5.27108	-2.73946	0.944363	-2.90085	0.00372148	0.0140735
hsa_circ_0026448	chr12:52909911-52911538-	NM_000424	KRT5	4.09283	-2.46001	0.854247	-2.87974	0.00397997	0.0149982
hsa_circ_0026450	chr12:52910420-52911776-	NM_000424	KRT5	4.09283	-2.46001	0.854247	-2.87974	0.00397997	0.0149982
hsa_circ_0103418	chr15:40289164-40314806+	NM_001013703	EIF2AK4	17.7616	-1.53251	0.533605	-2.87199	0.00407899	0.0152681
hsa_circ_0062272	chr22:19707328-19712297+	NR_037611	SEPT5-GP1BB	5.09686	-2.52159	0.878037	-2.87185	0.00408077	0.0152681
hsa_circ_0018605	chr10:70949022-70967697+	NM_003171	SUPV3L1	5.43626	-2.56372	0.89286	-2.87136	0.00408713	0.0152681
hsa_circ_0024718	chr11:122929474-122932901-	NM_153201	HSPA8	4.02745	-2.79381	0.972745	-2.87208	0.00407774	0.0152681
hsa_circ_0024721	chr11:122929766-122932901-	NM_006597	HSPA8	4.02745	-2.79381	0.972745	-2.87208	0.00407774	0.0152681
hsa_circ_0058833	chr2:238271895-238322850-	NM_004369	COL6A3	9.83538	-1.77013	0.61685	-2.86963	0.00410952	0.0152985
hsa_circ_0058835	chr2:238274340-238322850-	NM_004369	COL6A3	9.83538	-1.77013	0.61685	-2.86963	0.00410952	0.0152985
hsa_circ_0080392	chr7:66482839-66660324+	NM_018264	TYW1	4.35742	-2.55944	0.892433	-2.86794	0.0041316	0.0153541
hsa_circ_0087783	chr9:104296132-104314544+	NM_019592	RNF20	5.98994	-2.35816	0.823848	-2.86237	0.0042049	0.0155995
hsa_circ_0076008	chr6:33638101-33657975+	NM_002224	ITPR3	5.16805	-2.24337	0.786609	-2.85195	0.00434525	0.0160647
hsa_circ_0076009	chr6:33638101-33658886+	NM_002224	ITPR3	5.16805	-2.24337	0.786609	-2.85195	0.00434525	0.0160647
hsa_circ_0057424	chr2:189907876-189943295-	NM_000393	COL5A2	5.75378	-2.0661	0.725678	-2.84712	0.00441161	0.0162541
hsa_circ_0057427	chr2:189910525-189943295-	NM_000393	COL5A2	5.75378	-2.0661	0.725678	-2.84712	0.00441161	0.0162541
hsa_circ_0088863	chr9:131362358-131395234+	NM_001130438	SPTAN1	10.5057	-1.62354	0.572649	-2.83515	0.00458044	0.0167611
hsa_circ_0088866	chr9:131365821-131395234+	NM_001130438	SPTAN1	10.5057	-1.62354	0.572649	-2.83515	0.00458044	0.0167611
hsa_circ_0022602	chr11:63486173-63488504+	NM_201428	RTN3	4.36246	-2.39792	0.8455	-2.8361	0.0045668	0.0167611
hsa_circ_0096079	chr11:63472322-63488504+	ENST00000377819.5	RTN3	4.36246	-2.39792	0.8455	-2.8361	0.0045668	0.0167611
hsa_circ_0045439	chr17:65862579-65914954+	NM_004459	BPTF	7.87665	-1.75639	0.619956	-2.83308	0.00461016	0.0168412
hsa_circ_0069157	chr4:8217837-8242830+	NM_018986	SH3TC1	3.93163	-2.97266	1.04989	-2.83139	0.00463467	0.016902
hsa_circ_0062334	chr22:21061978-21159453-	NM_058004	PI4KA	11.9544	-1.80866	0.63909	-2.83006	0.0046539	0.0169147
hsa_circ_0014853	chr1:159887902-159888731-	NM_003564	TAGLN2	6.27991	-2.12876	0.7521	-2.83042	0.00464863	0.0169147
hsa_circ_0094743	chr11:103029405-103124177+	NM_001080463	DYNC2H1	37.699	1.8315	0.64881	2.82286	0.00475979	0.0172703
hsa_circ_0061438	chr21:33691526-33747792-	NM_014825	URB1	6.30312	-1.97729	0.701302	-2.81946	0.00481047	0.0174248
hsa_circ_0023721	chr11:77594877-77652297-	NM_033547	INTS4	7.68309	-2.14382	0.761881	-2.81385	0.00489514	0.0177016
hsa_circ_0041854	chr17:7399758-7414907+	NM_000937	POLR2A	5.21496	-2.5435	0.908065	-2.80101	0.00509435	0.018391
hsa_circ_0011828	chr1:39824812-39893959+	NM_012090	MACF1	26.6638	-1.2098	0.43242	-2.79774	0.00514613	0.0185468
hsa_circ_0063801	chr22:46762282-46835308-	NM_014246	CELSR1	6.21596	-2.38394	0.853533	-2.79303	0.0052217	0.0187562
hsa_circ_0063802	chr22:46762889-46835308-	NM_014246	CELSR1	6.21596	-2.38394	0.853533	-2.79303	0.0052217	0.0187562
hsa_circ_0080769	chr7:75643059-75677321-	NM_016086	STYXL1	4.77354	-2.58451	0.927441	-2.78671	0.00532461	0.0190939
hsa_circ_0079016	chr6_ssto_hap7:2975265-2975702-	NM_025262	LY6G5C	7.1698	-1.97166	0.707819	-2.78554	0.00534392	0.0190994
hsa_circ_0136344	chr8:30915887-30954366+	NM_000553	WRN	4.84219	-2.3281	0.835722	-2.78573	0.00534065	0.0190994
hsa_circ_0125011	chr4:110427483-110460823+	ENST00000265175.5	SEC24B	7.2087	-1.94769	0.700447	-2.78063	0.00542532	0.019326
hsa_circ_0125012	chr4:110427486-110460823+	ENST00000504968.2	SEC24B	7.2087	-1.94769	0.700447	-2.78063	0.00542532	0.019326
hsa_circ_0057509	chr2:191523784-191557492+	NM_005966	NAB1	3.44671	-3.0078	1.0832	-2.77676	0.00549038	0.0195254
hsa_circ_0107541	chr17:65882243-65914954+	ENST00000321892.4	BPTF	6.43247	-1.86477	0.672078	-2.77464	0.00552632	0.0196077
hsa_circ_0083872	chr8:30922430-30958471+	NM_000553	WRN	5.161	-2.1019	0.757629	-2.77432	0.00553178	0.0196077
hsa_circ_0038151	chr16:16248729-16282831-	NM_001171	ABCC6	5.61477	-2.1558	0.777866	-2.77143	0.00558111	0.01975
hsa_circ_0086834	chr9:35681989-35685777-	NM_213674	TPM2	5.50349	-2.40375	0.868308	-2.76831	0.00563476	0.019907
hsa_circ_0107543	chr17:65882243-65940488+	ENST00000321892.4	BPTF	6.97618	-1.77526	0.642726	-2.76208	0.00574348	0.0202578
hsa_circ_0061443	chr21:33696800-33750850-	NM_014825	URB1	6.19799	-1.94473	0.706083	-2.75426	0.00588255	0.0207143
hsa_circ_0107549	chr17:65887959-65919106+	ENST00000321892.4	BPTF	6.12484	-1.89364	0.68785	-2.75298	0.00590559	0.0207614
hsa_circ_0058400	chr2:220426437-220432297-	NM_001173408	OBSL1	3.43258	-2.72557	0.995091	-2.73901	0.00616242	0.0216289
hsa_circ_0076015	chr6:33639805-33658886+	NM_002224	ITPR3	4.94108	-2.1791	0.795992	-2.73759	0.00618904	0.0216516
hsa_circ_0020806	chr11:2421717-2425106+	NM_005706	TSSC4	4.288	-2.25746	0.824606	-2.73762	0.00618846	0.0216516
hsa_circ_0088871	chr9:131370408-131388966+	NM_001130438	SPTAN1	5.894	-2.14367	0.783949	-2.73445	0.00624852	0.0218241
hsa_circ_0044113	chr17:42949813-42964118-	NM_004247	EFTUD2	4.79535	-2.26028	0.827096	-2.73279	0.00627999	0.0218984
hsa_circ_0080014	chr7:44154285-44157663-	NM_001127218	POLD2	3.31005	-2.77549	1.017	-2.7291	0.00635079	0.0221094
hsa_circ_0045446	chr17:65887959-65940488+	NM_182641	BPTF	6.66855	-1.79691	0.658557	-2.72856	0.00636117	0.0221097
hsa_circ_0045452	chr17:65890149-65928135+	NM_182641	BPTF	5.53491	-2.00044	0.734237	-2.72452	0.00643953	0.0223459
hsa_circ_0133712	chr7:151877795-151900149-	ENST00000355193.2	MLL3	7.05974	2.01695	0.741134	2.72144	0.00649978	0.0225186
hsa_circ_0070642	chr4:110412482-110452678+	NM_006323	SEC24B	7.09373	-1.91815	0.705855	-2.71749	0.00657787	0.0226794
hsa_circ_0070643	chr4:110412482-110459752+	NM_006323	SEC24B	7.09373	-1.91815	0.705855	-2.71749	0.00657787	0.0226794
hsa_circ_0125005	chr4:110412482-110454841+	ENST00000265175.5	SEC24B	7.09373	-1.91815	0.705855	-2.71749	0.00657787	0.0226794
hsa_circ_0039385	chr16:53499349-53514681+	NM_005611	RBL2	7.39975	-1.81017	0.668551	-2.7076	0.00677726	0.0232921
hsa_circ_0105587	chr16:53499349-53515747+	ENST00000262133.6	RBL2	7.39975	-1.81017	0.668551	-2.7076	0.00677726	0.0232921
hsa_circ_0060562	chr20:44569447-44574522+	NM_022104	PCIF1	5.28382	-2.14694	0.793978	-2.70403	0.00685051	0.0235062
hsa_circ_0062339	chr22:21063583-21159453-	NM_058004	PI4KA	11.639	-1.75672	0.651827	-2.69507	0.0070374	0.024109
hsa_circ_0076223	chr6:37284478-37300746+	NM_017772	TBC1D22B	4.58769	-2.54789	0.947207	-2.6899	0.00714737	0.0244467
hsa_circ_0129222	chr5:58593274-58593846+	ENST00000340635.6	PDE4D	10.7592	1.79285	0.668686	2.68116	0.00733683	0.0250549
hsa_circ_0087680	chr9:100405485-100431988+	NM_002486	NCBP1	4.47164	-2.55391	0.955556	-2.67269	0.00752458	0.0256552
hsa_circ_0043973	chr17:41352183-41355803+	NM_031858	NBR1	5.33723	2.14791	0.807331	2.66051	0.00780234	0.0265601
hsa_circ_0045437	chr17:65850055-65925603+	NM_004459	BPTF	9.73685	-1.49318	0.565472	-2.64059	0.00827625	0.0281288
hsa_circ_0099276	chr12:79348006-79441142+	ENST00000549454.1	SYT1	61.0082	1.25225	0.474503	2.63907	0.00831333	0.0282102
hsa_circ_0134424	chr7:50737418-50823753-	ENST00000403097.1	GRB10	3.79357	2.46942	0.937519	2.634	0.00843857	0.0285001
hsa_circ_0134426	chr7:50742132-50823753-	ENST00000403097.1	GRB10	3.79357	2.46942	0.937519	2.634	0.00843857	0.0285001
hsa_circ_0042061	chr17:8925627-9147317+	NM_004822	NTN1	5.36205	-1.99919	0.75871	-2.63499	0.00841399	0.0285001
hsa_circ_0082997	chr7:151877795-151949800-	NM_170606	MLL3	10.2207	1.56792	0.596888	2.62682	0.0086187	0.0290627
hsa_circ_0049373	chr19:11121056-11172958+	NM_001128849	SMARCA4	6.92305	-1.73466	0.661008	-2.62427	0.00868358	0.0291899
hsa_circ_0045448	chr17:65889485-65924717+	NM_182641	BPTF	5.60027	-1.89821	0.723295	-2.62439	0.00868046	0.0291899
hsa_circ_0138510	chr9:23701376-23765097-	ENST00000380110.4	ELAVL2	6.86273	-1.92905	0.738324	-2.61273	0.00898209	0.0301462
hsa_circ_0045434	chr17:65850055-65909303+	NM_004459	BPTF	9.23917	-1.51553	0.581554	-2.606	0.00916061	0.0306973
hsa_circ_0076010	chr6:33638101-33661482+	NM_002224	ITPR3	5.32343	-1.97462	0.760461	-2.59661	0.0094149	0.0315003
hsa_circ_0058397	chr2:220423946-220432297-	NM_015311	OBSL1	3.49794	-2.47581	0.954248	-2.59451	0.00947261	0.0316441
hsa_circ_0089892	chrX:12994364-12994480+	NM_021109	TMSB4X	49.1457	1.34954	0.520617	2.5922	0.00953636	0.0318076
hsa_circ_0002476	chr11:77649696-77652297-	NM_033547	INTS4	6.99623	-1.9772	0.764246	-2.58712	0.00967817	0.0322306
hsa_circ_0019414	chr10:101156626-101163631-	NM_002079	GOT1	4.96447	-2.24537	0.869176	-2.58333	0.00978519	0.0324862
hsa_circ_0019415	chr10:101156626-101165617-	NM_002079	GOT1	4.96447	-2.24537	0.869176	-2.58333	0.00978519	0.0324862
hsa_circ_0061164	chr20:62218954-62236256-	NM_012384	GMEB2	4.26938	-2.48577	0.97086	-2.56038	0.0104556	0.0346585
hsa_circ_0037697	chr16:4390251-4445340-	NM_001201479	CORO7-PAM16	3.72824	-2.3468	0.919165	-2.55319	0.0106741	0.0351656
hsa_circ_0037698	chr16:4390251-4462431-	NM_001201479	CORO7-PAM16	3.72824	-2.3468	0.919165	-2.55319	0.0106741	0.0351656
hsa_circ_0037704	chr16:4404542-4458198-	NM_001201472	CORO7	3.72824	-2.3468	0.919165	-2.55319	0.0106741	0.0351656
hsa_circ_0037705	chr16:4404542-4463405-	NM_024535	CORO7	3.72824	-2.3468	0.919165	-2.55319	0.0106741	0.0351656
hsa_circ_0120478	chr2:58275961-58316858+	NR_036441	VRK2	7.09413	-1.70224	0.668784	-2.54528	0.0109191	0.0359175
hsa_circ_0045436	chr17:65850055-65920705+	NM_004459	BPTF	9.47788	-1.44119	0.566936	-2.54206	0.01102	0.0361942
hsa_circ_0045451	chr17:65890149-65919106+	NM_182641	BPTF	5.17081	-1.87852	0.74141	-2.53372	0.0112859	0.0370109
hsa_circ_0045453	chr17:65899904-65940488+	NM_182641	BPTF	5.71452	-1.76944	0.7016	-2.52201	0.0116687	0.038208
hsa_circ_0038430	chr16:21482974-21495856-	NR_027155	LOC100271836	4.23576	2.55157	1.01356	2.51742	0.0118217	0.0385911
hsa_circ_0082996	chr7:151876918-151935911-	NM_170606	MLL3	9.33838	1.55072	0.615882	2.51789	0.0118061	0.0385911
hsa_circ_0045435	chr17:65850055-65916259+	NM_004459	BPTF	9.37275	-1.41835	0.570439	-2.48643	0.0129033	0.0420582
hsa_circ_0076016	chr6:33639805-33661482+	NM_002224	ITPR3	5.09646	-1.91045	0.76982	-2.48168	0.0130764	0.0425578
hsa_circ_0032050	chr14:57735605-57742175+	NM_018229	MUDENG	170.49	1.084	0.437843	2.47577	0.0132951	0.0432039
hsa_circ_0020760	chr11:1213089-1220222+	None	None	7.46081	-1.64376	0.664457	-2.47384	0.0133669	0.0432413
hsa_circ_0020761	chr11:1213089-1220411+	None	None	7.46081	-1.64376	0.664457	-2.47384	0.0133669	0.0432413
hsa_circ_0020762	chr11:1213089-1220716+	None	None	7.46081	-1.64376	0.664457	-2.47384	0.0133669	0.0432413
hsa_circ_0014246	chr1:153634513-153635032-	NM_004515	ILF2	4.93366	1.9235	0.778219	2.47167	0.0134482	0.0433131
hsa_circ_0014247	chr1:153634513-153635271-	NM_004515	ILF2	4.93366	1.9235	0.778219	2.47167	0.0134482	0.0433131
hsa_circ_0013876	chr1:145327492-145367822+	NM_001039703	NBPF10	3822.84	1.49964	0.606739	2.47164	0.0134496	0.0433131
hsa_circ_0013871	chr1:145309899-145368684+	NM_001039703	NBPF10	5140.34	1.49531	0.606364	2.46603	0.0136619	0.0439308
hsa_circ_0013874	chr1:145325234-145345005+	NM_001039703	NBPF10	2185.52	1.50311	0.610756	2.46106	0.0138527	0.0444776
hsa_circ_0013875	chr1:145326845-145337101+	NM_001039703	NBPF10	877.826	1.49004	0.606114	2.45835	0.0139578	0.0447482
hsa_circ_0013873	chr1:145317405-145335561+	NM_001039703	NBPF10	1753.98	1.49157	0.607443	2.45548	0.0140695	0.045026
hsa_circ_0013869	chr1:145309899-145336332+	NM_001039703	NBPF10	2193.19	1.48982	0.606969	2.45452	0.0141073	0.045026
hsa_circ_0013870	chr1:145309899-145366230+	NM_001039703	NBPF10	4825.98	1.48897	0.60654	2.45486	0.0140939	0.045026
hsa_circ_0013877	chr1:145333104-145334792+	NM_001039703	NBPF10	434.147	1.51725	0.618788	2.45197	0.0142078	0.0452795
hsa_circ_0010120	chr1:16450831-16464925-	NM_004431	EPHA2	4.78312	-2.15876	0.881783	-2.44818	0.014358	0.0456903
hsa_circ_0013872	chr1:145314903-145323705+	NM_001039703	NBPF10	878.052	1.4824	0.605767	2.44715	0.0143992	0.0457259
hsa_circ_0113390	chr1:42948333-43002272+	ENST00000428554.2	CCDC30	54.8203	1.18536	0.484447	2.44683	0.0144117	0.0457259
hsa_circ_0013878	chr1:145355186-145359187+	NM_001039703	NBPF10	438.779	1.47461	0.605286	2.43622	0.0148418	0.0469712
hsa_circ_0082998	chr7:151877795-152027824-	NM_170606	MLL3	10.9106	1.40863	0.57824	2.43607	0.014848	0.0469712
hsa_circ_0056639	chr2:141607670-141709509-	NM_018557	LRP1B	4.79804	-2.10769	0.870133	-2.42226	0.0154244	0.0486513
hsa_circ_0117470	chr2:141625158-141709509-	ENST00000389484.3	LRP1B	4.79804	-2.10769	0.870133	-2.42226	0.0154244	0.0486513
hsa_circ_0128688	chr5:178035376-178044435-	ENST00000316308.4	CLK4	21.497	-2.74656	1.13805	-2.41339	0.0158051	0.0497791
