# Supplementary material for: Postoperative Organ Dysfunction Risk Stratification Using Extracellular Vesicle-Derived circRNAs in Pediatric Congenital Heart Surgery
Source: Cells. 2024 Aug 25;13(17):1417. doi: 10.3390/cells13171417 (PMC11394075; doi:10.3390/cells13171417)
Supplement: Supplementary file 1 [file cells-13-01417-s001.zip › Table S4.xlsx]

## Sheet: T0
Biological pathways-associated host genes of circRNAs
Term	-LOG10(P-value)	Term	Genes
miRNA Targets In ECM And Membrane Receptors	3.95301	Pre-surgery	COL5A2	COL6A3	THBS1
Nervous System Development	3.93969	Pre-surgery	ITGB1	EPHA4	MYL6	DLG1	RPL31	COL6A3	PLXNC1	PABPC1	HRAS	MYH10
Positive Regulation Of Wound Healing	3.17003	Pre-surgery	ITGB1	THBS1	HRAS
Collagen biosynthesis and modifying enzymes	3.04815	Pre-surgery	COL7A1	COL5A2	COL6A3
Positive Regulation Of Cell Migration	2.94544	Pre-surgery	ITGB1	EPHA4	MIA3	HRAS	THBS1	FERMT3
Platelet Degranulation	2.68198	Pre-surgery	BRPF3	TMSB4X	THBS1	FERMT3
Vascular smooth muscle contraction	2.5842	Pre-surgery	MYL6	KCNMA1	ITPR1	MYH10
Regulation Of Actin Cytoskeleton	2.3969	Pre-surgery	DIAPH1	TMSB4X	MYH10	PAK2
Gap junction pathway	2.16179	Pre-surgery	TUBA1B	ITPR1	HRAS
Positive Regulation Of Blood Vessel Endothelial Cell Migration	1.7764	Pre-surgery	TMSB4X	THBS1
Nervous System Development	4.58427	Post-surgery	RPL5	SPTBN4	HSPA8	NCBP1	NAB1	EIF4A3	AP2B1	NTN1	SMARCA4	PSMD8	SPTA1	RPS25	ERBB2	RPS3	GRB10	PLXNA1	COL6A3	SCN4A	SPTAN1	EPHA2
RHO GTPase Cycle	3.22541	Post-surgery	RNF20	GIT2	DOCK5	IQGAP1	VRK2	ARHGAP23	VANGL1	OBSCN	DLC1	DLG5	PLXNA1	PHIP	ARHGEF40	SPTAN1	EPHA2
miRNA Targets In ECM And Membrane Receptors	2.57414	Post-surgery	MAP2K3	HDAC4	WNT5A	LRP5	NRG1
Wound Healing	2.43887	Post-surgery	MACF1	SRF	WNT5A	ERBB2	NRG1
Regulation Of Hippo Signaling	2.4122	Post-surgery	MAP2K3	DLG5	CORO7
MicroRNAs in cardiomyocyte hypertrophy	2.32624	Post-surgery	MAP2K3	HDAC4	WNT5A	LRP5	NRG1
Regulation Of Cell Migration	1.98201	Post-surgery	RNF20	MACF1	KANK1	SF3B3	APC	KRT16	TMSB4X	DLG5	PLXNA1	KRT5	EPHA2	FERMT3
ECM-receptor interaction	1.64215	Post-surgery	COL5A2	COL6A3	ITGB6	HSPG2
Cardiac Conduction	1.63601	Post-surgery	KCNK9	AKAP9	ATP1A3	ITPR3	SCN4A
Endogenous Toll-like receptor signaling	1.42671	Post-surgery	TLR6	S100A8
